# Supplementary material for: Uncovering carbohydrate metabolism through a genotype-phenotype association study of 56 lactic acid bacteria genomes
Source: Appl Microbiol Biotechnol. 2019 Mar 4;103(7):3135–52. doi: 10.1007/s00253-019-09701-6 (PMC6447522; doi:10.1007/s00253-019-09701-6)
Supplement: Supplementary file 2 — (XLSX 89 kb) [file 253_2019_9701_MOESM2_ESM.xlsx]

## Sheet: Title page Table S2
Supplemental material
Journal: Applied Microbiology and Biotechnology
Title: Uncovering carbohydrate metabolism through a genotype-phenotype association study of 56 lactic acid bacteria genomes
Authors: Gemma Buron-Molesa*, Anna Chailyana, Igor Dolejsa, Jochen Forstera*, Marta Hanna Mikša,b,c
Author’s affiliation(s) and address(es):
a Carlsberg Research Laboratory, J.C. Jacobsens Gade 4, 1799 Copenhagen V., Denmark
b Faculty of Food Science, University of Warmia and Mazury, Plac Cieszyński 1, 10-726 Olsztyn, Poland
c Glycom A/S, Kogle Allé 4, 2970 Hørsholm, Denmark
*Corresponding authors information:
Name: Jochen Forster / Gemma Buron-Moles
E-mail: jochen.forster@carlsberg.com / gemmaburonmoles@gmail.com
Telephone number: +45 4179 4132
Fax number: +45 3327 4700

## Sheet: Table S2
Table S2 The 219 genes comprising the core genome, altogether with their functional annotation inferred by Blast2GO (http://www.blast2go.org). Their corresponding NCBI accession codes are given for the 32 LAB species that were publicly available
Core genes	Annotation	Lactobacillus delbrueckii ssp. bulgaricus	Lactobacillus delbrueckii ssp. delbrueckii	Lactobacillus delbrueckii ssp. lactis	Lactobacillus helveticus	Lactobacillus dextrinicus	Lactobacillus mali	Lactobacillus acidophilus	Pediococcus acidilactici	Lactobacillus nagelii	Lactobacillus salivarius	Lactobacillus fermentum	Lactobacillus reuteri	Lactobacillus sakei ssp. carnosus	Lactobacillus sanfranciscensis	Lactobacillus vini	Lactobacillus amylovorus	Lactobacillus composti	Lactobacillus farraginis	Leuconostoc mesenteroides ssp. cremoris	Lactobacillus uvarum	Lactobacillus oeni	Lactobacillus zeae	Lactobacillus kefiri	Lactobacillus gasseri	Lactobacillus alimentarius	Lactobacillus gallinarum	Lactobacillus johnsonii	Lactobacillus plantarum ssp. plantarum	Lactobacillus casei	Lactobacillus curvatus	Lactobacillus brevis	Lactobacillus coryniformis ssp. coryniformis
1	tRNA pseudouridine synthase A	WP_011543680.1	WP_052933563.1	WP_003617092.1	WP_003626989.1	WP_057755959.1	WP_003690959.1	WP_003546133.1	WP_004166666.1	WP_057886070.1	WP_003701027.1	WP_003682666.1	WP_003667498.1	WP_035145947.1	WP_056958251.1	WP_010579877.1	WP_056940598.1	WP_057002455.1	WP_056983918.1	WP_004164322.1	WP_057736415.1	WP_057895650.1	WP_010489259.1	WP_054769525.1	WP_003647566.1	WP_057738404.1	WP_025006279.1	WP_004895393.1	WP_003641075.1	WP_003569704.1	WP_054644050.1	WP_021741414.1	WP_003677905.1
2	Bifunctional N-acetylglucosamine-1-phosphate uridyltransferase/glucosamine-1-phosphate acetyltransferase	WP_003619232.1	WP_025896070.1	WP_003617520.1	WP_003627950.1	WP_057754804.1	WP_003689862.1	WP_003546863.1	WP_004165965.1	WP_057885764.1	WP_003700008.1	WP_003682058.1	WP_003666837.1	WP_011374762.1	WP_056957511.1	WP_010579723.1	WP_056940316.1	WP_035451644.1	WP_035178199.1	WP_002815239.1	WP_057738301.1	WP_057896581.1	WP_010488532.1	WP_056982195.1	WP_003647139.1	WP_057739335.1	WP_025005018.1	WP_004894321.1	WP_003640797.1	WP_003579034.1	WP_056966007.1	WP_021741134.1	WP_004562581.1
3	CDP-diacylglycerol--glycerol-3-phosphate 3-phosphatidyltransferase	WP_003623287.1	WP_025895551.1	WP_003615631.1	WP_003627134.1	WP_057757792.1	WP_003690487.1	WP_003548338.1	WP_004165255.1	WP_057886850.1	WP_003699791.1	WP_035430851.1	WP_011953599.1	WP_011375093.1	WP_014081899.1	WP_056970401.1	WP_056939750.1	WP_035452352.1	WP_035178529.1	WP_004164360.1	WP_057735939.1	WP_057896696.1	WP_010487873.1	WP_056981241.1	WP_003646911.1	WP_057740001.1	WP_025005314.1	WP_004893666.1	WP_003644287.1	WP_003594826.1	WP_056965999.1	WP_021741702.1	WP_010011012.1
4	tRNA pseudouridine synthase B	WP_002880062.1	WP_002880062.1	WP_002880062.1	WP_003626154.1	WP_057753798.1	WP_003689938.1	WP_003546738.1	WP_002832148.1	WP_057885475.1	WP_003699935.1	WP_003682736.1	WP_003676152.1	WP_011374832.1	WP_056957496.1	WP_010580620.1	WP_013437582.1	WP_035453678.1	WP_035177391.1	WP_002815112.1	WP_057735681.1	WP_057896143.1	WP_010488901.1	WP_056981505.1	WP_011678916.1	WP_057739258.1	WP_025005100.1	WP_004894147.1	WP_003639227.1	WP_003564957.1	WP_004269972.1	WP_021742844.1	WP_003678756.1
5	Uracil-DNA glycosylase	WP_011544072.1	WP_025896311.1	WP_003615607.1	WP_003627092.1	WP_057754321.1	WP_003687099.1	WP_003548294.1	WP_004165694.1	WP_057885773.1	WP_003700138.1	WP_003683754.1	WP_003668452.1	WP_056947247.1	WP_056957608.1	WP_010579713.1	WP_056939736.1	WP_035452397.1	WP_035178551.1	WP_004164652.1	WP_057738284.1	WP_057896217.1	WP_010487932.1	WP_056981267.1	WP_003652236.1	WP_057740045.1	WP_056945532.1	WP_004893738.1	WP_003640311.1	WP_011674567.1	WP_056966057.1	WP_021741195.1	WP_010011034.1
6	50S ribosomal protein L9	WP_003618194.1	WP_003615610.1	WP_003615610.1	WP_003627093.1	WP_057754318.1	WP_010077738.1	WP_003548296.1	WP_036671187.1	WP_057886213.1	WP_003700137.1	WP_003683751.1	WP_003668455.1	WP_056947249.1	WP_056957609.1	WP_010579714.1	WP_056939737.1	WP_057002392.1	WP_035178550.1	WP_036087898.1	WP_057738286.1	WP_057896216.1	WP_010487930.1	WP_056981266.1	WP_003646932.1	WP_057740043.1	WP_025005334.1	WP_004893736.1	WP_003644299.1	WP_003564587.1	WP_004265294.1	WP_024525357.1	WP_003680007.1
7	50S ribosomal protein L6	WP_003622306.1	WP_052933539.1	WP_003616773.1	WP_003625073.1	WP_057756321.1	WP_010078003.1	WP_003549585.1	WP_004165401.1	WP_057884895.1	WP_003700902.1	WP_003682357.1	WP_003669597.1	WP_011373777.1	WP_056958477.1	WP_010581289.1	WP_056939557.1	WP_057002566.1	WP_056983778.1	WP_002815150.1	WP_057736292.1	WP_057895584.1	WP_010490022.1	WP_054769706.1	WP_003647743.1	WP_057738849.1	WP_013438736.1	WP_004895718.1	WP_003643473.1	WP_003562710.1	WP_056966447.1	WP_011667021.1	WP_003680679.1
8	UPF0154 protein	WP_003622441.1	WP_052933550.1	WP_003616916.1	WP_003625760.1	WP_057753452.1	WP_003687331.1	WP_003549012.1	WP_004166155.1	WP_057885707.1	WP_003709730.1	WP_003684058.1	WP_003665660.1	WP_056947580.1	WP_056957960.1	WP_010580375.1	WP_056939887.1	WP_057002836.1	WP_035179078.1	WP_004164709.1	WP_057736799.1	WP_057895287.1	WP_010491303.1	WP_056982719.1	WP_003651891.1	WP_057738718.1	WP_025005276.1	WP_004895898.1	WP_003642088.1	WP_011674924.1	WP_004270767.1	WP_011667308.1	WP_010009285.1
9	HD domain-containing protein	WP_002877019.1	WP_025895217.1	WP_003617247.1	WP_003626003.1	WP_057754067.1	WP_003688037.1	WP_003546529.1	WP_002832086.1	WP_057886363.1	WP_003700569.1	WP_003682805.1	WP_003666663.1	WP_056948847.1	WP_041817852.1	WP_010579651.1	WP_013437469.1	WP_035454699.1	WP_035177273.1	WP_021210488.1	WP_057735758.1	WP_057896725.1	WP_010489451.1	WP_056982489.1	WP_003646983.1	WP_057736836.1	WP_025005498.1	WP_004893865.1	WP_003641502.1	WP_003569518.1	WP_004270254.1	WP_011668109.1	WP_010008980.1
10	Preprotein translocase subunit SecY	WP_003623647.1	WP_003623647.1	WP_003623647.1	WP_003624913.1	WP_057756295.1	WP_050901465.1	WP_003549379.1	WP_002829322.1	WP_057884903.1	WP_003701414.1	WP_003682299.1	WP_003665230.1	WP_016264312.1	WP_056957830.1	WP_010581279.1	WP_056940287.1	WP_035451863.1	WP_035179873.1	WP_002816099.1	WP_057736281.1	WP_057895595.1	WP_010490310.1	WP_056981385.1	WP_048739127.1	WP_057738869.1	WP_025006343.1	WP_050756192.1	WP_003641630.1	WP_003568449.1	WP_054644314.1	WP_011666818.1	WP_010010457.1
11	Glycoprotein endopeptidase	WP_011544086.1	WP_025895563.1	WP_002879805.1	WP_020829349.1	WP_057757837.1	WP_003690446.1	WP_015613400.1	WP_004165671.1	WP_057886835.1	WP_003699762.1	WP_003683687.1	WP_003668509.1	WP_056948289.1	WP_056957627.1	WP_010580101.1	WP_056939816.1	WP_057002380.1	WP_035178505.1	WP_002814738.1	WP_057735923.1	WP_057896712.1	WP_010487854.1	WP_056981220.1	WP_003656734.1	WP_057739978.1	WP_025005552.1	WP_004893607.1	WP_003640253.1	WP_011674587.1	WP_054644511.1	WP_021740935.1	WP_010010998.1
12	Glucose-6-phosphate isomerase	WP_011544088.1	WP_025895565.1	WP_003615648.1	WP_003627196.1	WP_057757843.1	WP_003690442.1	WP_003548425.1	WP_002831352.1	WP_057886833.1	WP_003699759.1	WP_003683684.1	WP_003668511.1	WP_011374337.1	WP_041817695.1	WP_010580103.1	WP_056939815.1	WP_057002379.1	WP_035178500.1	WP_002814740.1	WP_057735921.1	WP_057896714.1	WP_010487852.1	WP_056981217.1	WP_003646887.1	WP_057739974.1	WP_003627196.1	WP_004893603.1	WP_003640251.1	WP_003579608.1	WP_056966320.1	WP_024855560.1	WP_003679218.1
13	50S ribosomal protein L15	WP_003621915.1	WP_003615785.1	WP_003615785.1	WP_003625887.1	WP_057754533.1	WP_003688884.1	WP_003549096.1	WP_002832347.1	WP_057885094.1	WP_003700678.1	WP_004562746.1	WP_003666300.1	WP_004270847.1	WP_014081766.1	WP_010581454.1	WP_056939965.1	WP_035453090.1	WP_035179341.1	WP_002815939.1	WP_057735870.1	WP_057896818.1	WP_010492086.1	WP_056982939.1	WP_003647774.1	WP_057739095.1	WP_056945458.1	WP_004895751.1	WP_003640943.1	WP_003567153.1	WP_004270847.1	WP_011667359.1	WP_003678661.1
14	Adenine methyltransferase	WP_002876501.1	WP_002876501.1	WP_002876501.1	WP_003625885.1	WP_057754530.1	WP_003688885.1	WP_003549095.1	WP_002832348.1	WP_057885095.1	WP_003700679.1	WP_004562745.1	WP_003666299.1	WP_004270859.1	WP_041817634.1	WP_010581455.1	WP_013437178.1	WP_035453087.1	WP_035179338.1	WP_002815940.1	WP_034987669.1	WP_057896819.1	WP_005688081.1	WP_054769185.1	WP_003651949.1	WP_057739096.1	WP_013853556.1	WP_004895752.1	WP_003640942.1	WP_003567155.1	WP_004270859.1	WP_011667358.1	WP_003678662.1
15	Ribosome-binding factor A	WP_003618573.1	WP_002876740.1	WP_002876740.1	WP_003627526.1	WP_057755525.1	WP_003690092.1	WP_011254400.1	WP_002831538.1	WP_057885906.1	WP_003703168.1	WP_003681954.1	WP_003666862.1	WP_011374960.1	WP_014082094.1	WP_010579858.1	WP_013642135.1	WP_035454999.1	WP_035177165.1	WP_002814678.1	WP_057736153.1	WP_057896251.1	WP_010488080.1	WP_054768981.1	WP_003647488.1	WP_057740199.1	WP_025005930.1	WP_004895268.1	WP_003640737.1	WP_003565806.1	WP_004265421.1	WP_011668022.1	WP_003677024.1
16	Chemotaxis protein	WP_003619061.1	WP_002880040.1	WP_002880040.1	WP_003633546.1	WP_057755922.1	WP_003691389.1	WP_003546680.1	WP_036671250.1	WP_057884782.1	WP_003701523.1	WP_003682873.1	WP_003667662.1	WP_025016388.1	WP_056957448.1	WP_056970659.1	WP_056940675.1	WP_035453210.1	WP_051995930.1	WP_004164617.1	WP_057737341.1	WP_057897018.1	WP_010489249.1	WP_056982564.1	WP_003647048.1	WP_057737930.1	WP_025005114.1	WP_004894051.1	WP_003641554.1	WP_011674359.1	WP_054644024.1	WP_021740970.1	WP_010009450.1
17	Ribosomal subunit interface protein	WP_003619207.1	WP_003617497.1	WP_003617497.1	WP_003627935.1	WP_057757418.1	WP_003690398.1	WP_011254264.1	WP_036671245.1	WP_057885748.1	WP_003700020.1	WP_003682090.1	WP_003668260.1	WP_011374779.1	WP_056957529.1	WP_010580131.1	WP_013641748.1	WP_035451611.1	WP_035178229.1	WP_002815002.1	WP_057736044.1	WP_057896597.1	WP_010488589.1	WP_056982175.1	WP_003647125.1	WP_057739323.1	WP_025005030.1	WP_004894295.1	WP_003640818.1	WP_003570179.1	WP_004270745.1	WP_015473863.1	WP_003677526.1
18	Adenylate kinase	WP_003624246.1	WP_025895662.1	WP_003617563.1	WP_003627246.1	WP_057757875.1	WP_034541731.1	WP_003548463.1	WP_002831333.1	WP_057886825.1	WP_035149723.1	WP_003683673.1	WP_003668521.1	WP_056948128.1	WP_056957633.1	WP_010580112.1	WP_056939796.1	WP_035452315.1	WP_056984116.1	WP_002814709.1	WP_057735911.1	WP_057896063.1	WP_010487839.1	WP_056981205.1	WP_031266020.1	WP_057739949.1	WP_025005520.1	WP_004895617.1	WP_003643128.1	WP_011674590.1	WP_056965980.1	WP_021742192.1	WP_003680060.1
19	Elongation factor Tu	WP_003618364.1	WP_025895559.1	WP_003617920.1	WP_003627177.1	WP_057757819.1	WP_003690469.1	WP_003548413.1	WP_004165261.1	WP_057886842.1	WP_003699774.1	WP_003683692.1	WP_003668496.1	WP_056948550.1	WP_056957667.1	WP_026049466.1	WP_014563192.1	WP_035452339.1	WP_035178516.1	WP_004164289.1	WP_057735930.1	WP_057896705.1	WP_010487861.1	WP_056981227.1	WP_003646901.1	WP_057739986.1	WP_025005565.1	WP_004893636.1	WP_003640259.1	WP_003565897.1	WP_056966326.1	WP_011667810.1	WP_003679203.1
20	Preprotein translocase subunit SecG	WP_011543465.1	WP_025895705.1	WP_002879432.1	WP_003624901.1	WP_057756309.1	WP_010078008.1	WP_003549366.1	WP_002829315.1	WP_057872175.1	WP_003701427.1	WP_003682305.1	WP_003665240.1	WP_004265822.1	WP_041817484.1	WP_010581285.1	WP_003549366.1	WP_035451867.1	WP_053359617.1	WP_002815495.1	WP_057736287.1	WP_057895589.1	WP_003568467.1	WP_013726869.1	WP_003648133.1	WP_057738857.1	WP_003549366.1	WP_003649728.1	WP_003641635.1	WP_003568467.1	WP_004265822.1	WP_021741386.1	WP_003680800.1
21	DNA polymerase III subunit gamma/tau	WP_003612647.1	WP_011677863.1	WP_003612647.1	WP_003624905.1	WP_057756302.1	WP_010078010.1	WP_003549370.1	WP_002829317.1	WP_057884899.1	WP_003701424.1	WP_003682303.1	WP_003665235.1	WP_011373725.1	WP_056957826.1	WP_034991708.1	WP_005723612.1	WP_035451865.1	WP_035179882.1	WP_002815493.1	WP_057736285.1	WP_057895591.1	WP_010490297.1	WP_054768909.1	WP_003648136.1	WP_057738861.1	WP_025006345.1	WP_004896331.1	WP_003637271.1	WP_003568460.1	WP_004265809.1	WP_011666822.1	WP_003680796.1
22	50S ribosomal protein L3	WP_011544128.1	WP_025895518.1	WP_003615754.1	WP_003625915.1	WP_057754750.1	WP_056993422.1	WP_003549111.1	WP_004166125.1	WP_057885087.1	WP_035149887.1	WP_004562760.1	WP_003667376.1	WP_056947771.1	WP_056958106.1	WP_010581444.1	WP_056939957.1	WP_052004631.1	WP_056983539.1	WP_021210708.1	WP_057735861.1	WP_057896809.1	WP_010492038.1	WP_056982954.1	WP_011678772.1	WP_057739089.1	WP_025005217.1	WP_004895739.1	WP_003640955.1	WP_003567107.1	WP_056966432.1	WP_021741462.1	WP_010009515.1
23	Histidine triad protein	WP_003623280.1	WP_052933716.1	WP_035182751.1	WP_003627144.1	WP_057757809.1	WP_003690474.1	WP_003548351.1	WP_004165675.1	WP_057886844.1	WP_003699780.1	WP_021349091.1	WP_003668492.1	WP_056947269.1	WP_056957623.1	WP_010580091.1	WP_056939755.1	WP_035452340.1	WP_056984125.1	WP_004164284.1	WP_057735933.1	WP_057896702.1	WP_010487868.1	WP_056981231.1	WP_003646906.1	WP_057739989.1	WP_025005308.1	WP_004893647.1	WP_003644284.1	WP_011674585.1	WP_039099394.1	WP_021742350.1	WP_010011005.1
24	Ribosome-associated heat shock protein	WP_011544007.1	WP_025895387.1	WP_003615447.1	WP_003627531.1	WP_057754520.1	WP_003690081.1	WP_003547839.1	WP_004165178.1	WP_057885901.1	WP_003699813.1	WP_012391089.1	WP_003673237.1	WP_056947085.1	WP_041818098.1	WP_010580909.1	WP_056940205.1	WP_035455009.1	WP_035177177.1	WP_002814695.1	WP_057736158.1	WP_057896246.1	WP_029345491.1	WP_054768986.1	WP_003647491.1	WP_057740186.1	WP_025005928.1	WP_004895271.1	WP_015825656.1	WP_011674542.1	WP_004270062.1	WP_021741157.1	WP_056943264.1
25	Recombination regulator RecX	WP_011544115.1	WP_025895501.1	WP_002876568.1	WP_003631553.1	WP_057757887.1	WP_003688294.1	WP_015613305.1	WP_002832074.1	WP_057886352.1	WP_003700554.1	WP_003682821.1	WP_003667630.1	WP_056947801.1	WP_056957466.1	WP_010579501.1	WP_056940162.1	WP_052004634.1	WP_053359548.1	WP_004164741.1	WP_057735894.1	WP_057896072.1	WP_044113052.1	WP_054769003.1	WP_003656547.1	WP_057739143.1	WP_025005187.1	WP_004895678.1	WP_003641517.1	WP_011674273.1	WP_004265163.1	WP_035465117.1	WP_003678499.1
26	DNA polymerase I	WP_003618576.1	WP_025895384.1	WP_003615440.1	WP_003627524.1	WP_057755520.1	WP_003690095.1	WP_003547825.1	WP_002831542.1	WP_057885908.1	WP_003699891.1	WP_024271689.1	WP_012390531.1	WP_011374957.1	WP_056957862.1	WP_010579856.1	WP_013438144.1	WP_057002232.1	WP_056983616.1	WP_004164320.1	WP_057736151.1	WP_057896253.1	WP_047106252.1	WP_054768978.1	WP_003647486.1	WP_057740203.1	WP_025005932.1	WP_004895266.1	WP_003640735.1	WP_011674541.1	WP_004265407.1	WP_039104486.1	WP_003677021.1
27	50S ribosomal protein L20	WP_003618579.1	WP_052933698.1	WP_002876734.1	WP_003627523.1	WP_057755517.1	WP_003690096.1	WP_003547823.1	WP_036671223.1	WP_057885909.1	WP_003699893.1	WP_003681950.1	WP_003665791.1	WP_016265347.1	WP_056957861.1	WP_010579855.1	WP_013438143.1	WP_035454991.1	WP_035177156.1	WP_004164317.1	WP_057736150.1	WP_057896254.1	WP_010488089.1	WP_056982588.1	WP_003647485.1	WP_057740205.1	WP_056945435.1	WP_004895265.1	WP_003640734.1	WP_003565800.1	WP_004270081.1	WP_021741164.1	WP_003677019.1
28	Elongation factor Ts	WP_011544005.1	WP_052933697.1	WP_003615435.1	WP_003627521.1	WP_057755511.1	WP_010077824.1	WP_003547819.1	WP_004165810.1	WP_057885911.1	WP_003699897.1	WP_015638806.1	WP_003668190.1	WP_056947067.1	WP_014082088.1	WP_010579853.1	WP_056940208.1	WP_057002233.1	WP_035177152.1	WP_004164315.1	WP_057736148.1	WP_057896256.1	WP_010488094.1	WP_056982592.1	WP_003647483.1	WP_057740209.1	WP_025005934.1	WP_004895263.1	WP_003640732.1	WP_011674540.1	WP_039098737.1	WP_021741166.1	WP_003677015.1
29	50S ribosomal protein L1	WP_041806555.1	WP_025895382.1	WP_003615433.1	WP_003627520.1	WP_057755509.1	WP_003690138.1	WP_003547817.1	WP_004165811.1	WP_057885912.1	WP_035149686.1	WP_003681945.1	WP_003668188.1	WP_056947065.1	WP_056957859.1	WP_056970404.1	WP_056940209.1	WP_035454985.1	WP_056983663.1	WP_004164314.1	WP_057736147.1	WP_057896257.1	WP_010488096.1	WP_056982594.1	WP_011678873.1	WP_057740211.1	WP_025005935.1	WP_004895262.1	WP_003640729.1	WP_011674539.1	WP_056966686.1	WP_021741167.1	WP_010010059.1
30	D-tyrosyl-tRNA(Tyr) deacylase	WP_011543707.1	WP_052933579.1	WP_003617194.1	WP_023191533.1	WP_057757616.1	WP_003691453.1	WP_003546469.1	WP_004165485.1	WP_057884829.1	WP_003699568.1	WP_003684129.1	WP_003668670.1	WP_056948086.1	WP_056958337.1	WP_010580446.1	WP_056939454.1	WP_057002876.1	WP_035179126.1	WP_004164347.1	WP_057737521.1	WP_057895323.1	WP_010487671.1	WP_056983169.1	WP_003646952.1	WP_057736658.1	WP_056945573.1	WP_004893789.1	WP_003643213.1	WP_003594905.1	WP_056965949.1	WP_015473952.1	WP_010010911.1
31	Pantothenate kinase	WP_011543706.1	WP_025895992.1	WP_003617192.1	WP_003627793.1	WP_057757618.1	WP_003691451.1	WP_003546467.1	WP_004166305.1	WP_057884830.1	WP_003699549.1	WP_003682382.1	WP_003669630.1	WP_011375170.1	WP_056957675.1	WP_010580445.1	WP_056939453.1	WP_035453509.1	WP_056983786.1	WP_036093615.1	WP_057737519.1	WP_057895322.1	WP_010487665.1	WP_056982752.1	WP_003646951.1	WP_057736656.1	WP_025005475.1	WP_004893786.1	WP_003642454.1	WP_003594910.1	WP_056965951.1	WP_035465525.1	WP_010010910.1
32	Proline--tRNA ligase	WP_011543757.1	WP_025895174.1	WP_003617377.1	WP_003626134.1	WP_057755751.1	WP_003687643.1	WP_003546706.1	WP_002832169.1	WP_057884754.1	WP_003699746.1	WP_003684338.1	WP_003667509.1	WP_056948732.1	WP_056957646.1	WP_010579778.1	WP_056939715.1	WP_035455542.1	WP_056984243.1	WP_004164755.1	WP_057737282.1	WP_057896989.1	WP_010488949.1	WP_054769619.1	WP_003647059.1	WP_057737829.1	WP_025005106.1	WP_004894083.1	WP_003642759.1	WP_003566494.1	WP_004265399.1	WP_011667989.1	WP_003678480.1
33	Phosphatidate cytidylyltransferase	WP_003619212.1	WP_003619212.1	WP_003617500.1	WP_003627938.1	WP_057757412.1	WP_003689826.1	WP_003546846.1	WP_002831958.1	WP_057885753.1	WP_003700032.1	WP_003682085.1	WP_003668255.1	WP_011374774.1	WP_056957526.1	WP_056970458.1	WP_013437653.1	WP_035451620.1	WP_035178221.1	WP_002815349.1	WP_057736048.1	WP_057896593.1	WP_010488580.1	WP_056982179.1	WP_003654386.1	WP_057739325.1	WP_025005027.1	WP_004894299.1	WP_003640810.1	WP_003565250.1	WP_004270750.1	WP_021741121.1	WP_010009687.1
34	50S ribosomal protein L5	WP_035169565.1	WP_052933613.1	WP_003617502.1	WP_003627939.1	WP_057757410.1	WP_003689828.1	WP_003546847.1	WP_002831957.1	WP_057885754.1	WP_003700034.1	WP_003686377.1	WP_003668252.1	WP_011374773.1	WP_056957525.1	WP_010581032.1	WP_056940547.1	WP_035451621.1	WP_053359753.1	WP_002815348.1	WP_057736049.1	WP_057896592.1	WP_010488579.1	WP_054769814.1	WP_003647128.1	WP_057739326.1	WP_025005026.1	WP_004894300.1	WP_003640809.1	WP_003565253.1	WP_004270756.1	WP_021741122.1	WP_010009685.1
35	30S ribosomal protein S4	WP_011544006.1	WP_002876742.1	WP_003615446.1	WP_003627530.1	WP_057755531.1	WP_003690087.1	WP_003547837.1	WP_002831534.1	WP_057885904.1	WP_003699815.1	WP_003681957.1	WP_003666860.1	WP_011374962.1	WP_014082096.1	WP_010579860.1	WP_013438148.1	WP_035455005.1	WP_035177170.1	WP_002814693.1	WP_057736155.1	WP_057896249.1	WP_010488078.1	WP_056982585.1	WP_003647490.1	WP_057740191.1	WP_056945437.1	WP_004895270.1	WP_003640739.1	WP_003565810.1	WP_054644342.1	WP_011668024.1	WP_003677030.1
36	UDP-N-acetylmuramyl peptide synthase	WP_004560782.1	WP_025895385.1	WP_003615444.1	WP_003627529.1	WP_057755528.1	WP_003690090.1	WP_003547835.1	WP_002831536.1	WP_057885905.1	WP_003699817.1	WP_003681955.1	WP_003666861.1	WP_056947079.1	WP_014082095.1	WP_010579859.1	WP_056940206.1	WP_035455002.1	WP_035177167.1	WP_002814686.1	WP_057736154.1	WP_057896250.1	WP_010488079.1	WP_054768982.1	WP_011678871.1	WP_057740193.1	WP_056945436.1	WP_004895269.1	WP_003640738.1	WP_003565808.1	WP_004270050.1	WP_011668023.1	WP_003677027.1
37	F0F1 ATP synthase subunit alpha	WP_011543766.1	WP_025895151.1	WP_003617422.1	WP_003626184.1	WP_057753975.1	WP_003688933.1	WP_003546759.1	WP_002832104.1	WP_057885520.1	WP_003700481.1	WP_003682774.1	WP_011953417.1	WP_016265020.1	WP_056957563.1	WP_050999213.1	WP_056939684.1	WP_057002291.1	WP_035177320.1	WP_021210570.1	WP_057735577.1	WP_057896176.1	WP_010488725.1	WP_056982460.1	WP_025012209.1	WP_057739832.1	WP_025005085.1	WP_034525054.1	WP_003641477.1	WP_011674443.1	WP_056966616.1	WP_035465095.1	WP_010009745.1
38	UDP-N-acetylglucosamine 1-carboxyvinyltransferase	WP_011543785.1	WP_025895112.1	WP_035182938.1	WP_003628072.1	WP_057757425.1	WP_003690392.1	WP_003546838.1	WP_002830484.1	WP_057885746.1	WP_003700015.1	WP_003682096.1	WP_003668269.1	WP_011374787.1	WP_056957531.1	WP_010580134.1	WP_056940549.1	WP_057002275.1	WP_035178241.1	WP_002815006.1	WP_057736061.1	WP_057896600.1	WP_010488607.1	WP_054769224.1	WP_003647123.1	WP_057739316.1	WP_025005031.1	WP_004894291.1	WP_033607683.1	WP_003565220.1	WP_004270742.1	WP_011668082.1	WP_003677521.1
39	30S ribosomal protein S9	WP_011543728.1	WP_052933589.1	WP_003617276.1	WP_003626026.1	WP_057757216.1	WP_003688779.1	WP_003546586.1	WP_036671436.1	WP_057886415.1	WP_014568561.1	WP_003682611.1	WP_012390507.1	WP_056948816.1	WP_056958234.1	WP_026049461.1	WP_056939499.1	WP_035455938.1	WP_035180856.1	WP_004164723.1	WP_057735817.1	WP_057896770.1	WP_010489376.1	WP_056981108.1	WP_011678925.1	WP_057736878.1	WP_056945509.1	WP_004893919.1	WP_003641029.1	WP_003578292.1	WP_054644135.1	WP_011667425.1	WP_003679009.1
40	23S rRNA methyltransferase	WP_011544075.1	WP_025896307.1	WP_003615616.1	WP_003627100.1	WP_057754303.1	WP_003687121.1	WP_011254488.1	WP_004165688.1	WP_057885768.1	WP_003699830.1	WP_003683740.1	WP_003668465.1	WP_011375076.1	WP_056957611.1	WP_056970604.1	WP_056939741.1	WP_057002389.1	WP_035178544.1	WP_002815753.1	WP_057738295.1	WP_057896211.1	WP_010487921.1	WP_056981265.1	WP_003646928.1	WP_057740037.1	WP_025005330.1	WP_004893726.1	WP_003640306.1	WP_011674569.1	WP_004265351.1	WP_021741718.1	WP_010011028.1
41	DEAD/DEAH box helicase	WP_011543760.1	WP_003617391.1	WP_003617391.1	WP_003626148.1	WP_057753807.1	WP_003689923.1	WP_003546735.1	WP_002832153.1	WP_057885472.1	WP_003699930.1	WP_003682731.1	WP_003667549.1	WP_011374836.1	WP_041818112.1	WP_010580617.1	WP_056939700.1	WP_035453663.1	WP_035177399.1	WP_002815805.1	WP_057735620.1	WP_057896140.1	WP_010488907.1	WP_056981498.1	WP_003647063.1	WP_057739255.1	WP_025005103.1	WP_004894139.1	WP_003641433.1	WP_003564946.1	WP_004265393.1	WP_021742840.1	WP_003678763.1
42	50S ribosomal protein L22	WP_014564755.1	WP_003613581.1	WP_003617392.1	WP_003626150.1	WP_057754239.1	WP_010077836.1	WP_003546736.1	WP_004166051.1	WP_057885473.1	WP_003699932.1	WP_003682732.1	WP_003667550.1	WP_056947862.1	WP_056957499.1	WP_010580618.1	WP_056939699.1	WP_057002296.1	WP_035177397.1	WP_002815804.1	WP_057735618.1	WP_057896141.1	WP_010488906.1	WP_056981500.1	WP_003647064.1	WP_057739256.1	WP_025005102.1	WP_004894142.1	WP_003641434.1	WP_003578757.1	WP_004269973.1	WP_021742841.1	WP_010009809.1
43	Thymidylate kinase	WP_003619095.1	WP_002880061.1	WP_002880061.1	WP_023192923.1	WP_057753804.1	WP_003689936.1	WP_029779746.1	WP_004166050.1	WP_057885474.1	WP_003699933.1	WP_003682734.1	WP_003667551.1	WP_056947861.1	WP_056957498.1	WP_010580619.1	WP_056939698.1	WP_035453666.1	WP_035177395.1	WP_002815803.1	WP_057735617.1	WP_057896142.1	WP_010488905.1	WP_056981503.1	WP_003652075.1	WP_057739257.1	WP_025005101.1	WP_034525052.1	WP_003641435.1	WP_003594246.1	WP_056965844.1	WP_021742842.1	WP_003678759.1
44	HAD family hydrolase	WP_011544073.1	WP_002879252.1	WP_002879252.1	WP_003627096.1	WP_057754309.1	WP_003687116.1	WP_003548298.1	WP_002831411.1	WP_057885770.1	WP_003700134.1	WP_003683745.1	WP_003668462.1	WP_011375074.1	WP_041817709.1	WP_010579717.1	WP_056939739.1	WP_035452396.1	WP_035178547.1	WP_002815751.1	WP_057738291.1	WP_057896213.1	WP_010487925.1	WP_054768966.1	WP_003646930.1	WP_057740041.1	WP_025005332.1	WP_004893733.1	WP_003640308.1	WP_011674568.1	WP_039099024.1	WP_039104807.1	WP_010011031.1
45	DNA polymerase III subunit beta	WP_003618834.1	WP_025896153.1	WP_003617184.1	WP_003626769.1	WP_057757178.1	WP_003691455.1	WP_003546451.1	WP_002830078.1	WP_057884848.1	WP_004563826.1	WP_035431227.1	WP_003668676.1	WP_056948030.1	WP_056958348.1	WP_040524839.1	WP_056939447.1	WP_052004734.1	WP_035179224.1	WP_004164581.1	WP_057737571.1	WP_057895348.1	WP_010489111.1	WP_056983174.1	WP_003647582.1	WP_057736617.1	WP_025005469.1	WP_004895407.1	WP_003643314.1	WP_003569796.1	WP_004270789.1	WP_011668276.1	WP_010011369.1
46	RNA methyltransferase	WP_041806760.1	WP_025895236.1	WP_035165444.1	WP_003626021.1	WP_057757186.1	WP_003688803.1	WP_003546560.1	WP_002829936.1	WP_057886419.1	WP_003700631.1	WP_003682590.1	WP_003666394.1	WP_016264738.1	WP_056958033.1	WP_056970448.1	WP_056939491.1	WP_035454741.1	WP_035180863.1	WP_004164464.1	WP_057735823.1	WP_057896882.1	WP_010489397.1	WP_056981098.1	WP_003646995.1	WP_057736867.1	WP_056945511.1	WP_004893890.1	WP_033099062.1	WP_003564222.1	WP_004265923.1	WP_011667418.1	WP_003679023.1
47	30S ribosomal protein S2	WP_003619586.1	WP_016396726.1	WP_003615710.1	WP_003627742.1	WP_057757329.1	WP_003687603.1	WP_003549209.1	WP_002832051.1	WP_057884771.1	WP_003702923.1	WP_003682849.1	WP_003666701.1	WP_016264674.1	WP_056957455.1	WP_010580832.1	WP_056940642.1	WP_035452679.1	WP_035177230.1	WP_002815745.1	WP_057737316.1	WP_057897004.1	WP_010493789.1	WP_056982546.1	WP_003647707.1	WP_057739041.1	WP_003627742.1	WP_004895662.1	WP_003641537.1	WP_011674288.1	WP_004271257.1	WP_011667942.1	WP_003679246.1
48	ABC transporter permease	WP_003619785.1	WP_025895660.1	WP_003617595.1	WP_003626549.1	WP_057754844.1	WP_003690602.1	WP_003547055.1	WP_002830452.1	WP_057886866.1	WP_003700508.1	WP_003682045.1	WP_003668232.1	WP_011374744.1	WP_056957505.1	WP_010580775.1	WP_056939353.1	WP_035451663.1	WP_035178179.1	WP_002815173.1	WP_057736059.1	WP_057896676.1	WP_010488495.1	WP_054769503.1	WP_003647424.1	WP_057739410.1	WP_025005824.1	WP_004894456.1	WP_003640772.1	WP_003574983.1	WP_054644651.1	WP_011668050.1	WP_003680309.1
49	50S ribosomal protein L11	WP_011543994.1	WP_025896234.1	WP_003615400.1	WP_003627501.1	WP_057755424.1	WP_003690610.1	WP_003547786.1	WP_004165960.1	WP_057886869.1	WP_035149858.1	WP_003682043.1	WP_003668229.1	WP_056947094.1	WP_056957503.1	WP_010580772.1	WP_056940220.1	WP_035455288.1	WP_035178177.1	WP_002815171.1	WP_057735962.1	WP_057896673.1	WP_010488143.1	WP_056982211.1	WP_003647468.1	WP_057740392.1	WP_025005949.1	WP_004895243.1	WP_003640769.1	WP_003660783.1	WP_056966771.1	WP_021741139.1	WP_010010103.1
50	Peptidyl-tRNA hydrolase	WP_003620758.1	WP_025895888.1	WP_003616896.1	WP_003625588.1	WP_057753521.1	WP_003687265.1	WP_003548904.1	WP_002832419.1	WP_057885678.1	WP_011475701.1	WP_003684002.1	WP_003667209.1	WP_011375323.1	WP_056957996.1	WP_010579921.1	WP_056940393.1	WP_052004565.1	WP_035179043.1	WP_004164569.1	WP_057736741.1	WP_057895256.1	WP_029345562.1	WP_054769102.1	WP_003655719.1	WP_057739158.1	WP_056945557.1	WP_012845594.1	WP_003642041.1	WP_003567695.1	WP_056966661.1	WP_021740979.1	WP_056943286.1
51	Chromosome partitioning protein ParB	WP_003618199.1	WP_003614897.1	WP_003615606.1	WP_003627091.1	WP_057754330.1	WP_003687093.1	WP_003548292.1	WP_002831420.1	WP_057885775.1	WP_003700144.1	WP_003683757.1	WP_003664064.1	WP_011375067.1	WP_056957606.1	WP_010579710.1	WP_056939735.1	WP_035452399.1	WP_035178554.1	WP_004164613.1	WP_057738278.1	WP_057896220.1	WP_010487938.1	WP_056981269.1	WP_003646934.1	WP_057740049.1	WP_014918467.1	WP_003646934.1	WP_003640314.1	WP_003564597.1	WP_004265286.1	WP_024525354.1	WP_003680012.1
52	DNA-formamidopyrimidine glycosylase	WP_003623771.1	WP_025896168.1	WP_003615699.1	WP_003627733.1	WP_057757310.1	WP_003691395.1	WP_003549224.1	WP_004165996.1	WP_057884787.1	WP_003701519.1	WP_003682880.1	WP_003667665.1	WP_011374141.1	WP_056957443.1	WP_010581098.1	WP_056940648.1	WP_035456266.1	WP_035177192.1	WP_002815412.1	WP_057737351.1	WP_057897033.1	WP_010493818.1	WP_056982573.1	WP_003647698.1	WP_057739027.1	WP_025005166.1	WP_004895652.1	WP_003641561.1	WP_011674293.1	WP_056966313.1	WP_021741102.1	WP_003678932.1
53	Ribosome biogenesis GTPase YqeH	WP_003619447.1	WP_025896237.1	WP_003616785.1	WP_003625603.1	WP_057757253.1	WP_003688527.1	WP_003548917.1	WP_002832221.1	WP_057886504.1	WP_035150371.1	WP_003681626.1	WP_003668766.1	WP_056947426.1	WP_056957899.1	WP_010580194.1	WP_056940398.1	WP_035455180.1	WP_056983746.1	WP_010293912.1	WP_057737579.1	WP_057896910.1	WP_010488964.1	WP_054769019.1	WP_003647879.1	WP_057738630.1	WP_025005728.1	WP_004895970.1	WP_003641335.1	WP_003566514.1	WP_056967026.1	WP_011668337.1	WP_010010833.1
54	30S ribosomal protein S13	WP_003622668.1	WP_025895209.1	WP_002877038.1	WP_003625990.1	WP_057754082.1	WP_003688046.1	WP_003546513.1	WP_004165988.1	WP_057886368.1	WP_003700579.1	WP_003682151.1	WP_003668333.1	WP_011374188.1	WP_056957553.1	WP_010579657.1	WP_013437462.1	WP_035452116.1	WP_035178321.1	WP_004164365.1	WP_057735765.1	WP_057896731.1	WP_010489472.1	WP_056982108.1	WP_003646976.1	WP_057736822.1	WP_025005493.1	WP_004893849.1	WP_003644616.1	WP_011674316.1	WP_054644125.1	WP_011668185.1	WP_003679506.1
55	Translation initiation factor IF-3	WP_003623562.1	WP_025896071.1	WP_003617523.1	WP_003627951.1	WP_057754807.1	WP_003689864.1	WP_003546864.1	WP_002831947.1	WP_057885765.1	WP_003700010.1	WP_003682055.1	WP_003666838.1	WP_011374761.1	WP_056957510.1	WP_010579722.1	WP_056940317.1	WP_035451646.1	WP_035178197.1	WP_002815237.1	WP_057738313.1	WP_057896580.1	WP_010488530.1	WP_056982197.1	WP_003647140.1	WP_057739336.1	WP_025005017.1	WP_004894324.1	WP_003640796.1	WP_003565281.1	WP_039099649.1	WP_011668058.1	WP_004562582.1
56	Holliday junction resolvase RuvX	WP_003619238.1	WP_025896072.1	WP_002879075.1	WP_003627952.1	WP_057754810.1	WP_010077875.1	WP_003546867.1	WP_002830460.1	WP_057886859.1	WP_003699861.1	WP_003682053.1	WP_003668240.1	WP_011374760.1	WP_056957509.1	WP_010579821.1	WP_056940318.1	WP_057002269.1	WP_035178196.1	WP_002815235.1	WP_057735951.1	WP_057896684.1	WP_010488528.1	WP_054769506.1	WP_003647141.1	WP_057739337.1	WP_025005016.1	WP_004894326.1	WP_003640795.1	WP_003565283.1	WP_004271111.1	WP_011668057.1	WP_004562583.1
57	Nucleotidyltransferase	WP_003618978.1	WP_025895269.1	WP_003617316.1	WP_003626065.1	WP_057756096.1	WP_010078347.1	WP_003546624.1	WP_002829899.1	WP_057886775.1	WP_003700595.1	WP_003682662.1	WP_003667490.1	WP_056947176.1	WP_041817670.1	WP_010580371.1	WP_056940529.1	WP_035453274.1	WP_035180248.1	WP_002815319.1	WP_057738723.1	WP_057896960.1	WP_044112576.1	WP_056981744.1	WP_025012207.1	WP_057738396.1	WP_025005139.1	WP_004893987.1	WP_003641067.1	WP_011674346.1	WP_056965870.1	WP_021741420.1	WP_010009428.1
58	Glutamine amidotransferase	WP_004560774.1	WP_013439806.1	WP_003615423.1	WP_003627511.1	WP_057755469.1	WP_003690150.1	WP_003547805.1	WP_004165815.1	WP_057885919.1	WP_035149689.1	WP_021349103.1	WP_003668179.1	WP_056947986.1	WP_041818096.1	WP_010581048.1	WP_056940212.1	WP_035454970.1	WP_056983613.1	WP_002815016.1	WP_057736140.1	WP_057896264.1	WP_010488112.1	WP_054768976.1	WP_003656341.1	WP_057740219.1	WP_025005942.1	WP_004895255.1	WP_033099038.1	WP_003565758.1	WP_054644699.1	WP_021741172.1	WP_003677000.1
59	Phosphopantetheine adenylyltransferase	WP_003619088.1	WP_052933608.1	WP_016396364.1	WP_023192922.1	WP_057753813.1	WP_003689920.1	WP_057729554.1	WP_004165460.1	WP_057885471.1	WP_035149698.1	WP_003682727.1	WP_003667547.1	WP_016265266.1	WP_056957500.1	WP_010580615.1	WP_056939702.1	WP_057002297.1	WP_035177403.1	WP_002815811.1	WP_057735621.1	WP_057896138.1	WP_010488909.1	WP_056981496.1	WP_003652070.1	WP_057739253.1	WP_056945446.1	WP_004894135.1	WP_003641431.1	WP_011674407.1	WP_004270013.1	WP_011668161.1	WP_003680141.1
60	30S ribosomal protein S12	WP_011544325.1	WP_052933805.1	WP_003616503.1	WP_003625106.1	WP_057756376.1	WP_003689918.1	WP_003549605.1	WP_002832156.1	WP_057885470.1	WP_003699925.1	WP_003682725.1	WP_003667546.1	WP_056947866.1	WP_056957501.1	WP_010580614.1	WP_056939564.1	WP_035452214.1	WP_035177405.1	WP_002815812.1	WP_057735622.1	WP_057896137.1	WP_010489860.1	WP_056981494.1	WP_003646632.1	WP_057737451.1	WP_025006448.1	WP_034525385.1	WP_003641430.1	WP_003573114.1	WP_056965840.1	WP_021742839.1	WP_003679643.1
61	50S ribosomal protein L14	WP_011543726.1	WP_002879957.1	WP_002879957.1	WP_012211611.1	WP_057754048.1	WP_003688830.1	WP_011254221.1	WP_002829951.1	WP_057886431.1	WP_003700641.1	WP_003682582.1	WP_003667436.1	WP_056948836.1	WP_056958042.1	WP_010580283.1	WP_056939487.1	WP_035454709.1	WP_035179420.1	WP_002815962.1	WP_057735837.1	WP_057896785.1	WP_010489439.1	WP_054769614.1	WP_003646990.1	WP_057736847.1	WP_025005160.1	WP_034525038.1	WP_003637821.1	WP_003569531.1	WP_004270226.1	WP_011667403.1	WP_010008993.1
62	Replicative DNA helicase	WP_011543732.1	WP_002879977.1	WP_002879977.1	WP_003626035.1	WP_057757950.1	WP_003688769.1	WP_003546597.1	WP_002829919.1	WP_057886409.1	WP_003700621.1	WP_003682627.1	WP_003666435.1	WP_025016311.1	WP_056958223.1	WP_010580752.1	WP_056939504.1	WP_035455951.1	WP_035180246.1	WP_004164719.1	WP_057735811.1	WP_057896764.1	WP_005684526.1	WP_054769855.1	WP_003647009.1	WP_057736901.1	WP_005718663.1	WP_003647009.1	WP_003641041.1	WP_003564255.1	WP_004265909.1	WP_011667431.1	WP_003678991.1
63	UDP-N-acetylmuramoyl-L-alanine--D-glutamate ligase	WP_003620742.1	WP_025895880.1	WP_003616884.1	WP_003625573.1	WP_057753542.1	WP_003687213.1	WP_003548877.1	WP_002830966.1	WP_057885656.1	WP_003699669.1	WP_003683978.1	WP_003667186.1	WP_056947534.1	WP_056958011.1	WP_010580738.1	WP_056940450.1	WP_035452004.1	WP_035179027.1	WP_002815380.1	WP_057736675.1	WP_057895234.1	WP_010490956.1	WP_056982672.1	WP_003647900.1	WP_057738368.1	WP_025005717.1	WP_004895992.1	WP_011101014.1	WP_011674939.1	WP_004270377.1	WP_021741007.1	WP_010011848.1
64	HPr kinase/phosphorylase	WP_011543621.1	WP_052933547.1	WP_003616887.1	WP_003625574.1	WP_057753539.1	WP_003687215.1	WP_003548878.1	WP_002830198.1	WP_057885657.1	WP_003699668.1	WP_003683979.1	WP_003667187.1	WP_035145674.1	WP_014081706.1	WP_010580739.1	WP_056940449.1	WP_057002848.1	WP_035179029.1	WP_031296111.1	WP_057736805.1	WP_057895235.1	WP_010490957.1	WP_054769100.1	WP_003647899.1	WP_057738370.1	WP_025005718.1	WP_004895991.1	WP_003642019.1	WP_004468995.1	WP_004270351.1	WP_011667242.1	WP_010011847.1
65	Trigger factor	WP_003621962.1	WP_013439987.1	WP_003615755.1	WP_003625914.1	WP_057756053.1	WP_010077657.1	WP_021874023.1	WP_002832339.1	WP_057885088.1	WP_050754573.1	WP_004562759.1	WP_003667373.1	WP_056947807.1	WP_056958108.1	WP_034993074.1	WP_056939958.1	WP_057002825.1	WP_035179366.1	WP_002815932.1	WP_057735862.1	WP_057896810.1	WP_044112914.1	WP_056982952.1	WP_003647763.1	WP_057739090.1	WP_025005218.1	WP_004895740.1	WP_043992975.1	WP_011674836.1	WP_050802280.1	WP_021741463.1	WP_010009511.1
66	16S rRNA (adenine(1518)-N(6)/adenine(1519)-N(6))-dimethyltransferase	WP_003621928.1	WP_002876509.1	WP_002876509.1	WP_003625909.1	WP_057754539.1	WP_003688881.1	WP_011254128.1	WP_002832345.1	WP_057885092.1	WP_003702605.1	WP_004562749.1	WP_003666310.1	WP_056947518.1	WP_014081768.1	WP_010581452.1	WP_013641504.1	WP_035452811.1	WP_035179346.1	WP_002815934.1	WP_057735868.1	WP_057896816.1	WP_010492057.1	WP_056982943.1	WP_003647769.1	WP_057739093.1	WP_003625909.1	WP_003647769.1	WP_003637775.1	WP_003567138.1	WP_004270851.1	WP_057717084.1	WP_003678659.1
67	YihA family ribosome biogenesis GTP-binding protein	WP_003621925.1	WP_002876508.1	WP_002876508.1	WP_003625908.1	WP_057754536.1	WP_003688883.1	WP_003549105.1	WP_002832346.1	WP_057885093.1	WP_003700677.1	WP_004562748.1	WP_003666309.1	WP_016265659.1	WP_014081767.1	WP_010581453.1	WP_056939960.1	WP_035452813.1	WP_051996061.1	WP_002815936.1	WP_057735869.1	WP_057896817.1	WP_010492058.1	WP_056982941.1	WP_003647770.1	WP_057739094.1	WP_025005219.1	WP_004895747.1	WP_003643933.1	WP_003567140.1	WP_004270854.1	WP_024525642.1	WP_003678660.1
68	Ribonuclease BN	WP_002876770.1	WP_025895393.1	WP_002876770.1	WP_003627540.1	WP_057754555.1	WP_003690078.1	WP_003547849.1	WP_002831526.1	WP_057885899.1	WP_003699860.1	WP_035423562.1	WP_003673234.1	WP_011374970.1	WP_056957865.1	WP_010580907.1	WP_013438154.1	WP_035455013.1	WP_035177182.1	WP_002814697.1	WP_057736160.1	WP_057896244.1	WP_039639081.1	WP_056982580.1	WP_003647496.1	WP_056951281.1	WP_013438154.1	WP_003649044.1	WP_013355613.1	WP_057718452.1	WP_004270078.1	WP_011668031.1	WP_010010068.1
69	50S ribosomal protein L29	WP_003622775.1	WP_002880035.1	WP_050782125.1	WP_003626112.1	WP_057755929.1	WP_050979689.1	WP_003546673.1	WP_004165396.1	WP_057884777.1	WP_003701529.1	WP_003682865.1	WP_003667658.1	WP_056947129.1	WP_014082143.1	WP_040525020.1	WP_056940677.1	WP_035453199.1	WP_035177217.1	WP_004164625.1	WP_057737332.1	WP_057897013.1	WP_010489253.1	WP_054768993.1	WP_003652043.1	WP_057737941.1	WP_025005118.1	WP_004894040.1	WP_003641549.1	WP_003564402.1	WP_004270901.1	WP_021740975.1	WP_010009442.1
70	Aminoacyl-tRNA deacylase	WP_003619101.1	WP_025895163.1	WP_003617393.1	WP_003626158.1	WP_057753789.1	WP_003689942.1	WP_003546740.1	WP_002832143.1	WP_057872531.1	WP_003699937.1	WP_003682741.1	WP_003666561.1	WP_011374830.1	WP_014082203.1	WP_010579606.1	WP_013437584.1	WP_035453684.1	WP_003553570.1	WP_002815630.1	WP_057735614.1	WP_057896145.1	WP_010488897.1	WP_013727677.1	WP_003648563.1	WP_010020175.1	WP_005718768.1	WP_004894153.1	WP_003639224.1	WP_003564959.1	WP_004269983.1	WP_011668153.1	WP_010009801.1
71	Mini-ribonuclease 3	WP_003613585.1	WP_025895164.1	WP_003613585.1	WP_003626156.1	WP_057753794.1	WP_003689940.1	WP_003546739.1	WP_002832144.1	WP_057885476.1	WP_003699936.1	WP_003682740.1	WP_003666558.1	WP_056947856.1	WP_049777651.1	WP_010579605.1	WP_056939697.1	WP_035453680.1	WP_035177389.1	WP_002815631.1	WP_057735615.1	WP_057896144.1	WP_010488899.1	WP_054769339.1	WP_003652077.1	WP_057739259.1	WP_025005099.1	WP_004894150.1	WP_003641438.1	WP_003564958.1	WP_004270012.1	WP_011668154.1	WP_029507970.1
72	30S ribosomal protein S20	WP_003619103.1	WP_013439309.1	WP_003617394.1	WP_003626159.1	WP_057753787.1	WP_003689944.1	WP_003546741.1	WP_002832142.1	WP_057885477.1	WP_003699938.1	WP_003682742.1	WP_003666564.1	WP_056947854.1	WP_056957495.1	WP_010579607.1	WP_056939696.1	WP_035453691.1	WP_035177387.1	WP_002815628.1	WP_057735612.1	WP_057896146.1	WP_010488895.1	WP_054769338.1	WP_003647068.1	WP_057739830.1	WP_025005098.1	WP_004894154.1	WP_003641439.1	WP_011674409.1	WP_056965847.1	WP_021742847.1	WP_003678752.1
73	DNA polymerase III subunit delta	WP_003623494.1	WP_025895162.1	WP_003617395.1	WP_003626162.1	WP_057753785.1	WP_003689946.1	WP_003546742.1	WP_002832141.1	WP_057885478.1	WP_003699940.1	WP_003682743.1	WP_003667559.1	WP_056947852.1	WP_014082201.1	WP_010579608.1	WP_056939695.1	WP_035453692.1	WP_056983649.1	WP_002815627.1	WP_057735610.1	WP_057896147.1	WP_010488893.1	WP_054769337.1	WP_003647069.1	WP_057739260.1	WP_025005097.1	WP_004894156.1	WP_003641440.1	WP_003574676.1	WP_039099365.1	WP_011668151.1	WP_003678750.1
74	30S ribosomal protein S8	WP_011543761.1	WP_002880068.1	WP_016396362.1	WP_012211671.1	WP_057753784.1	WP_010077835.1	WP_025079772.1	WP_002832140.1	WP_057885479.1	WP_003699942.1	WP_003682744.1	WP_003666568.1	WP_011374827.1	WP_056957494.1	WP_010579609.1	WP_013437587.1	WP_052004771.1	WP_035177385.1	WP_002815626.1	WP_057735609.1	WP_057896148.1	WP_010488892.1	WP_056981507.1	WP_003647070.1	WP_057739261.1	WP_025005096.1	WP_004897610.1	WP_003641441.1	WP_003564962.1	WP_054644444.1	WP_021742848.1	WP_003678748.1
75	Asparaginyl/glutamyl-tRNA amidotransferase subunit C	WP_003623498.1	WP_025895161.1	WP_003617398.1	WP_003626164.1	WP_057753781.1	WP_003689959.1	WP_003546744.1	WP_002832139.1	WP_057885480.1	WP_003699944.1	WP_003685874.1	WP_003666570.1	WP_011374826.1	WP_056957493.1	WP_010579610.1	WP_013437588.1	WP_035453693.1	WP_053359525.1	WP_002815625.1	WP_057735607.1	WP_057896149.1	WP_010488891.1	WP_056981509.1	WP_003647071.1	WP_057739262.1	WP_025005095.1	WP_004894163.1	WP_003641442.1	WP_011674410.1	WP_004270029.1	WP_021742849.1	WP_010009798.1
76	Rod shape-determining protein MreD	WP_011543762.1	WP_013439311.1	WP_016396361.1	WP_003626165.1	WP_057753778.1	WP_003689960.1	WP_003546745.1	WP_002832138.1	WP_057885481.1	WP_003699945.1	WP_003682746.1	WP_003666573.1	WP_016265262.1	WP_056957492.1	WP_010579611.1	WP_013437589.1	WP_035453696.1	WP_056983647.1	WP_002815624.1	WP_057735606.1	WP_057896150.1	WP_010488889.1	WP_054769336.1	WP_003647072.1	WP_057739263.1	WP_056945445.1	WP_004894166.1	WP_003641443.1	WP_003564972.1	WP_056965849.1	WP_021742850.1	WP_003678745.1
77	UMP kinase	WP_003623502.1	WP_025895159.1	WP_003617401.1	WP_003626166.1	WP_057753774.1	WP_003689963.1	WP_003546746.1	WP_002832137.1	WP_057885482.1	WP_003699947.1	WP_003682747.1	WP_003666575.1	WP_025016451.1	WP_014082197.1	WP_010579612.1	WP_056939694.1	WP_035453699.1	WP_035177383.1	WP_002815623.1	WP_057735605.1	WP_057896151.1	WP_010488888.1	WP_056981511.1	WP_003647073.1	WP_057739264.1	WP_025005094.1	WP_004894168.1	WP_003641444.1	WP_003564973.1	WP_056965851.1	WP_021742851.1	WP_003678743.1
78	50S ribosomal protein L35	WP_011543792.1	WP_025895101.1	WP_002879085.1	WP_003627944.1	WP_057757400.1	WP_003689840.1	WP_003546858.1	WP_002830471.1	WP_057885758.1	WP_003699999.1	WP_003682071.1	WP_003666832.1	WP_011374767.1	WP_056957514.1	WP_010580003.1	WP_013437660.1	WP_035451631.1	WP_035178211.1	WP_002815336.1	WP_057736055.1	WP_057896588.1	WP_010488569.1	WP_054769508.1	WP_003647133.1	WP_057739330.1	WP_014919008.1	WP_004894312.1	WP_003645660.1	WP_003565265.1	WP_004271117.1	WP_011668064.1	WP_010009676.1
79	DNA-binding protein	WP_011678479.1	WP_025895498.1	WP_003615721.1	WP_003627754.1	WP_057757379.1	WP_010077687.1	WP_003549179.1	WP_004166018.1	WP_057886335.1	WP_035149863.1	WP_003682827.1	WP_003667637.1	WP_016264658.1	WP_056957463.1	WP_010579483.1	WP_056940157.1	WP_057002792.1	WP_035177255.1	WP_004164520.1	WP_057735722.1	WP_057896089.1	WP_010493721.1	WP_056982535.1	WP_003647718.1	WP_057739048.1	WP_025005182.1	WP_034525258.1	WP_003641521.1	WP_003587396.1	WP_004265177.1	WP_035465118.1	WP_010010664.1
80	Adaptor protein MecA	WP_003611142.1	WP_003611142.1	WP_003611142.1	WP_003627921.1	WP_057757926.1	WP_003688097.1	WP_003550138.1	WP_002829908.1	WP_057886399.1	WP_003700605.1	WP_003682651.1	WP_003666449.1	WP_011375103.1	WP_056958209.1	WP_010580720.1	WP_056940572.1	WP_035453150.1	WP_035180231.1	WP_002815747.1	WP_057735802.1	WP_057896756.1	WP_010489326.1	WP_054769528.1	WP_003647017.1	WP_057736937.1	WP_025006418.1	WP_004893968.1	WP_003641053.1	WP_003564285.1	WP_004265281.1	WP_011667445.1	WP_003679715.1
81	ATP-dependent Clp protease ATP-binding subunit ClpX	WP_011678132.1	WP_025895144.1	WP_003617438.1	WP_003627677.1	WP_057753953.1	WP_003687032.1	WP_003546779.1	WP_002832097.1	WP_057885528.1	WP_003700471.1	WP_003682795.1	WP_003667606.1	WP_011374557.1	WP_056957479.1	WP_010580870.1	WP_056939723.1	WP_035453788.1	WP_053359504.1	WP_011679397.1	WP_057735568.1	WP_057896184.1	WP_010488695.1	WP_056982472.1	WP_003652493.1	WP_057739284.1	WP_025005060.1	WP_004894221.1	WP_003641488.1	WP_003565129.1	WP_035186589.1	WP_021742871.1	WP_003679608.1
82	50S ribosomal protein L17	WP_003619149.1	WP_013439332.1	WP_003617440.1	WP_003627676.1	WP_057753950.1	WP_003687030.1	WP_003546782.1	WP_002832096.1	WP_057885529.1	WP_003700469.1	WP_003682797.1	WP_003666652.1	WP_041820821.1	WP_056957478.1	WP_010580871.1	WP_056939676.1	WP_035453795.1	WP_035177300.1	WP_004164492.1	WP_057735567.1	WP_057896185.1	WP_010488694.1	WP_056982474.1	WP_003647094.1	WP_057739285.1	WP_025005059.1	WP_004894222.1	WP_003641489.1	WP_003570105.1	WP_004270677.1	WP_011668117.1	WP_003679607.1
83	50S ribosomal protein L24	WP_003623803.1	WP_025895503.1	WP_003615732.1	WP_003627766.1	WP_057757899.1	WP_003688301.1	WP_003549165.1	WP_004165426.1	WP_057886356.1	WP_003700560.1	WP_003682815.1	WP_003667626.1	WP_011374075.1	WP_014082165.1	WP_010579505.1	WP_013437230.1	WP_035452730.1	WP_056983631.1	WP_004164426.1	WP_057735748.1	WP_057896068.1	WP_010493683.1	WP_056982499.1	WP_003647723.1	WP_057739055.1	WP_025005189.1	WP_004895680.1	WP_003644635.1	WP_003563967.1	WP_004265116.1	WP_011667967.1	WP_010010674.1
84	DUF951 domain-containing protein	WP_003615731.1	WP_025895502.1	WP_003615731.1	WP_003627765.1	WP_057757896.1	WP_003688299.1	WP_015613304.1	WP_004166027.1	WP_057886355.1	WP_003700559.1	WP_003682817.1	WP_003667627.1	WP_011374076.1	WP_056957467.1	WP_010579504.1	WP_056940163.1	WP_035452728.1	WP_035177265.1	WP_021210475.1	WP_057735747.1	WP_057896069.1	WP_010493685.1	WP_056982502.1	WP_003652287.1	WP_057739144.1	WP_025005188.1	WP_004895679.1	WP_003641514.1	WP_003583784.1	WP_004265034.1	WP_011667966.1	WP_010010673.1
85	50S ribosomal protein L13	WP_011544138.1	WP_025896016.1	WP_002876498.1	WP_003625883.1	WP_057754528.1	WP_003688889.1	WP_003549094.1	WP_024862957.1	WP_057885096.1	WP_003702631.1	WP_021349745.1	WP_003666296.1	WP_011375364.1	WP_056958119.1	WP_010581456.1	WP_056939966.1	WP_035453083.1	WP_035179333.1	WP_002815941.1	WP_057735872.1	WP_057896821.1	WP_010492110.1	WP_056982937.1	WP_003647776.1	WP_057739097.1	WP_025005227.1	WP_004895753.1	WP_003640940.1	WP_003567176.1	WP_056966997.1	WP_015473396.1	WP_003678663.1
86	30S ribosomal protein S18	WP_003622468.1	WP_025895485.1	WP_002878215.1	WP_003549023.1	WP_057756711.1	WP_003689445.1	WP_003549023.1	WP_002832277.1	WP_057872462.1	WP_004563872.1	WP_004562959.1	WP_003664569.1	WP_011375450.1	WP_041817923.1	WP_010580236.1	WP_003549023.1	WP_035452943.1	WP_035180910.1	WP_002816040.1	WP_034989694.1	WP_054756437.1	WP_005686699.1	WP_013728505.1	WP_003647835.1	WP_025084408.1	WP_013641475.1	WP_004895879.1	WP_003638059.1	WP_003567567.1	WP_004270220.1	WP_011668500.1	WP_010011769.1
87	Cell division protein FtsZ	WP_002878214.1	WP_002878214.1	WP_002878214.1	WP_003625776.1	WP_057756713.1	WP_003689442.1	WP_003549024.1	WP_002832275.1	WP_057886468.1	WP_003701302.1	WP_003681571.1	WP_003664567.1	WP_011375449.1	WP_041817921.1	WP_010580235.1	WP_005720335.1	WP_035452944.1	WP_035180909.1	WP_002816039.1	WP_057737826.1	WP_057896945.1	WP_010492633.1	WP_056983240.1	WP_003651764.1	WP_057738738.1	WP_003625776.1	WP_004895877.1	WP_003641252.1	WP_003567566.1	WP_039098368.1	WP_011668499.1	WP_003679404.1
88	RNA-binding protein	WP_011543640.1	WP_002878213.1	WP_002878213.1	WP_003625778.1	WP_057756715.1	WP_003689441.1	WP_003549025.1	WP_002832274.1	WP_057886469.1	WP_003701303.1	WP_003681573.1	WP_003664566.1	WP_011375448.1	WP_014082377.1	WP_010580234.1	WP_056939876.1	WP_035452945.1	WP_035180908.1	WP_002816038.1	WP_057737828.1	WP_057896944.1	WP_010492631.1	WP_054769039.1	WP_003647834.1	WP_057738740.1	WP_025005265.1	WP_004895875.1	WP_003641253.1	WP_011674916.1	WP_004270194.1	WP_011668498.1	WP_003679403.1
89	Hydroxymethylglutaryl-CoA synthase	WP_003620831.1	WP_002878211.1	WP_002878211.1	WP_003625782.1	WP_057756716.1	WP_003689439.1	WP_021874021.1	WP_002832273.1	WP_057886470.1	WP_003701304.1	WP_003681575.1	WP_003664564.1	WP_011375447.1	WP_014082376.1	WP_010580233.1	WP_056939875.1	WP_035452947.1	WP_035180907.1	WP_002816036.1	WP_057737830.1	WP_057896943.1	WP_010492629.1	WP_056983238.1	WP_003647833.1	WP_057738742.1	WP_025005264.1	WP_004895873.1	WP_003641254.1	WP_003567562.1	WP_004270217.1	WP_011668497.1	WP_003679398.1
90	Adenylosuccinate synthetase	WP_011543641.1	WP_025895486.1	WP_002878210.1	WP_003631301.1	WP_057756718.1	WP_003689438.1	WP_011254111.1	WP_002832272.1	WP_057886471.1	WP_003701306.1	WP_004562960.1	WP_003664563.1	WP_011375446.1	WP_049777655.1	WP_010580232.1	WP_013437131.1	WP_035452949.1	WP_035180906.1	WP_002816035.1	WP_057737832.1	WP_057896942.1	WP_010492627.1	WP_054769038.1	WP_003647832.1	WP_057738744.1	WP_025005263.1	WP_004895870.1	WP_003641255.1	WP_003576419.1	WP_056966423.1	WP_024526563.1	WP_003679396.1
91	YigZ family protein	WP_003620834.1	WP_025895487.1	WP_002878208.1	WP_003625786.1	WP_057756720.1	WP_003689435.1	WP_003549028.1	WP_002832271.1	WP_057886472.1	WP_003705314.1	WP_003681578.1	WP_003664560.1	WP_004270198.1	WP_014082374.1	WP_010580231.1	WP_013437132.1	WP_035452951.1	WP_003559505.1	WP_002816034.1	WP_057737834.1	WP_057896941.1	WP_003567557.1	WP_020281108.1	WP_003647831.1	WP_057738746.1	WP_025005262.1	WP_003647831.1	WP_003638064.1	WP_003567557.1	WP_004270198.1	WP_011668495.1	WP_003679394.1
92	Threonine--tRNA ligase	WP_002878207.1	WP_002878207.1	WP_002878207.1	WP_003625788.1	WP_057756722.1	WP_003689433.1	WP_003549029.1	WP_002832270.1	WP_057872456.1	WP_003701308.1	WP_003681579.1	WP_003664558.1	WP_011375445.1	WP_014082373.1	WP_010580230.1	WP_003625788.1	WP_035452953.1	WP_035180903.1	WP_002816032.1	WP_057737836.1	WP_057896940.1	WP_003567555.1	WP_013728499.1	WP_003649465.1	WP_041501335.1	WP_003625788.1	WP_003649465.1	WP_003638065.1	WP_003567555.1	WP_004270187.1	WP_011668494.1	WP_010011767.1
93	DNA-directed RNA polymerase subunit beta	WP_003620836.1	WP_002878206.1	WP_002878206.1	WP_003625790.1	WP_057756729.1	WP_003689431.1	WP_003549030.1	WP_004165509.1	WP_057886473.1	WP_003701310.1	WP_003681581.1	WP_003664556.1	WP_011375444.1	WP_014082372.1	WP_010580229.1	WP_013437133.1	WP_035452955.1	WP_035180901.1	WP_002816031.1	WP_057737838.1	WP_057896939.1	WP_010492622.1	WP_054769037.1	WP_003647830.1	WP_057738747.1	WP_014918229.1	WP_004895867.1	WP_003638066.1	WP_003571453.1	WP_004270189.1	WP_011668493.1	WP_003679392.1
94	tRNA1(Val) (adenine(37)-N6)-methyltransferase	WP_002878205.1	WP_002878205.1	WP_002878205.1	WP_003625792.1	WP_057756732.1	WP_003689429.1	WP_003549031.1	WP_002832268.1	WP_057886474.1	WP_003701312.1	WP_003681584.1	WP_003664555.1	WP_011375443.1	WP_014082371.1	WP_010580228.1	WP_003625792.1	WP_035452956.1	WP_035180900.1	WP_002816029.1	WP_057737840.1	WP_057896938.1	WP_005686719.1	WP_054769036.1	WP_003647829.1	WP_057738749.1	WP_003625792.1	WP_004895865.1	WP_003641256.1	WP_003567551.1	WP_056967015.1	WP_011668492.1	WP_003679390.1
95	Membrane protein insertase YidC	WP_002878201.1	WP_002878201.1	WP_002878201.1	WP_003625794.1	WP_057756733.1	WP_003689426.1	WP_003549032.1	WP_002832266.1	WP_057872453.1	WP_003701313.1	WP_003681586.1	WP_003664552.1	WP_004270191.1	WP_014082370.1	WP_010580227.1	WP_003549032.1	WP_035452958.1	WP_003559513.1	WP_002816028.1	WP_057737842.1	WP_057896937.1	WP_005686721.1	WP_008855795.1	WP_003647828.1	WP_010018524.1	WP_025005260.1	WP_003647828.1	WP_003638068.1	WP_003567550.1	WP_004270191.1	WP_011668491.1	WP_010011765.1
96	Peptide chain release factor 3	WP_002878196.1	WP_002878196.1	WP_002878196.1	WP_003631302.1	WP_057756847.1	WP_003689424.1	WP_011254114.1	WP_002832265.1	WP_057886475.1	WP_003701314.1	WP_003681588.1	WP_003664551.1	WP_011375442.1	WP_014082369.1	WP_010580226.1	WP_056939874.1	WP_035452960.1	WP_035180899.1	WP_002816027.1	WP_057737844.1	WP_057896936.1	WP_005692109.1	WP_054769035.1	WP_003647827.1	WP_051564086.1	WP_005720344.1	WP_003647827.1	WP_003638069.1	WP_003663003.1	WP_004270192.1	WP_011668490.1	WP_050781708.1
97	16S rRNA (cytosine(1402)-N(4))-methyltransferase	WP_011543642.1	WP_002878195.1	WP_002878195.1	WP_003625798.1	WP_057756735.1	WP_003689422.1	WP_003549034.1	WP_002832263.1	WP_057886476.1	WP_003701315.1	WP_003681590.1	WP_003664550.1	WP_004270201.1	WP_014082368.1	WP_010580225.1	WP_007126804.1	WP_035452961.1	WP_056983600.1	WP_002816026.1	WP_057737846.1	WP_057896935.1	WP_010492614.1	WP_013728495.1	WP_003647826.1	WP_057738751.1	WP_012211380.1	WP_003647826.1	WP_003641257.1	WP_003567546.1	WP_039098372.1	WP_011668489.1	WP_003679387.1
98	GTP-binding protein TypA	WP_003622472.1	WP_002878194.1	WP_003616951.1	WP_003549035.1	WP_057756737.1	WP_003689421.1	WP_003549035.1	WP_002832262.1	WP_057886477.1	WP_003701316.1	WP_003681592.1	WP_003664549.1	WP_011375441.1	WP_014082367.1	WP_010580224.1	WP_013437135.1	WP_035452963.1	WP_056983599.1	WP_002816025.1	WP_057737848.1	WP_057896934.1	WP_010492612.1	WP_008855792.1	WP_003647825.1	WP_057738753.1	WP_003549035.1	WP_004895861.1	WP_003641258.1	WP_003567544.1	WP_054644271.1	WP_011668488.1	WP_003679386.1
99	Chromosomal replication initiation protein DnaA	WP_003620844.1	WP_025895488.1	WP_002878193.1	WP_003625800.1	WP_057756739.1	WP_003689418.1	WP_003549036.1	WP_002832261.1	WP_057886478.1	WP_003701318.1	WP_003681594.1	WP_003668784.1	WP_004270214.1	WP_014082366.1	WP_010580223.1	WP_056939873.1	WP_035452965.1	WP_035180895.1	WP_002816024.1	WP_057737850.1	WP_057896933.1	WP_003567542.1	WP_054769034.1	WP_003655823.1	WP_057738755.1	WP_025005259.1	WP_004895859.1	WP_003638072.1	WP_003567542.1	WP_004270214.1	WP_011668487.1	WP_003679383.1
100	DNA-binding protein WhiA	WP_002878190.1	WP_025895489.1	WP_002878190.1	WP_003625802.1	WP_057756744.1	WP_003689414.1	WP_003549038.1	WP_002832258.1	WP_057886480.1	WP_003701322.1	WP_003681598.1	WP_003664546.1	WP_011375440.1	WP_014082364.1	WP_010580221.1	WP_056939872.1	WP_035452967.1	WP_035180894.1	WP_002816023.1	WP_057737852.1	WP_057896931.1	WP_010492608.1	WP_056983236.1	WP_003647823.1	WP_010018531.1	WP_003625802.1	WP_004895856.1	WP_003644090.1	WP_003567538.1	WP_004270181.1	WP_011668485.1	WP_003679380.1
101	Cysteine--tRNA ligase	WP_002878187.1	WP_002878187.1	WP_002878187.1	WP_003625803.1	WP_057756746.1	WP_003689412.1	WP_003549039.1	WP_002832257.1	WP_057886481.1	WP_003701323.1	WP_003681599.1	WP_003664544.1	WP_011375439.1	WP_056957912.1	WP_010580220.1	WP_056939871.1	WP_035452969.1	WP_035180893.1	WP_002816022.1	WP_057737854.1	WP_057896930.1	WP_010492606.1	WP_054769032.1	WP_003647822.1	WP_057738757.1	WP_025005258.1	WP_004895854.1	WP_003641259.1	WP_003567536.1	WP_004270197.1	WP_011668484.1	WP_003679378.1
102	Competence protein ComGC	WP_002878185.1	WP_025895490.1	WP_002878185.1	WP_003625805.1	WP_057756748.1	WP_003689410.1	WP_003549040.1	WP_002832256.1	WP_057886482.1	WP_003705309.1	WP_012391593.1	WP_003664543.1	WP_011375438.1	WP_041817919.1	WP_010580219.1	WP_056939870.1	WP_035452971.1	WP_056983598.1	WP_002816021.1	WP_057737856.1	WP_057896929.1	WP_005686733.1	WP_054769031.1	WP_003647821.1	WP_057738759.1	WP_007126808.1	WP_004895852.1	WP_003641260.1	WP_003567533.1	WP_004270211.1	WP_011668483.1	WP_010011760.1
103	Transcription elongation factor GreA	WP_003620849.1	WP_025895491.1	WP_002878184.1	WP_003625807.1	WP_057756750.1	WP_003689409.1	WP_003549041.1	WP_002832255.1	WP_057886483.1	WP_003701326.1	WP_003681601.1	WP_003664542.1	WP_056948152.1	WP_014082361.1	WP_056970433.1	WP_013437140.1	WP_035452973.1	WP_035180891.1	WP_002816020.1	WP_057737858.1	WP_057896928.1	WP_010492603.1	WP_054769030.1	WP_003647820.1	WP_057738761.1	WP_003625807.1	WP_003647820.1	WP_003638077.1	WP_003567531.1	WP_004270199.1	WP_011668482.1	WP_003679374.1
104	Rod shape-determining protein MreC	WP_002878183.1	WP_002878183.1	WP_002878183.1	WP_003625808.1	WP_057756752.1	WP_003689407.1	WP_003549042.1	WP_002832254.1	WP_057886484.1	WP_003701327.1	WP_003681602.1	WP_003664541.1	WP_004270183.1	WP_014082360.1	WP_010580217.1	WP_003549042.1	WP_035452975.1	WP_035180889.1	WP_002816019.1	WP_057737860.1	WP_057896927.1	WP_005686735.1	WP_054769029.1	WP_024273012.1	WP_025084423.1	WP_025005257.1	WP_024273012.1	WP_003641261.1	WP_003567529.1	WP_004270183.1	WP_011668481.1	WP_010011759.1
105	Ribosome silencing factor RsfS	WP_002878182.1	WP_002878182.1	WP_002878182.1	WP_003625809.1	WP_057756753.1	WP_003689405.1	WP_003549043.1	WP_002832253.1	WP_057886485.1	WP_003701328.1	WP_003681603.1	WP_003668782.1	WP_011375436.1	WP_041817918.1	WP_010580216.1	WP_013437141.1	WP_035452977.1	WP_035180888.1	WP_002816018.1	WP_057737862.1	WP_057896926.1	WP_005692118.1	WP_054769028.1	WP_003647818.1	WP_057738763.1	WP_003625809.1	WP_003649460.1	WP_003638079.1	WP_003567527.1	WP_004270222.1	WP_021742682.1	WP_003679372.1
106	GTP-binding protein YchF	WP_003620853.1	WP_003620853.1	WP_003616959.1	WP_003625811.1	WP_057756754.1	WP_003689403.1	WP_003549044.1	WP_002832252.1	WP_057886486.1	WP_003701329.1	WP_003681604.1	WP_003664539.1	WP_011375435.1	WP_056957914.1	WP_010580215.1	WP_056939869.1	WP_035452979.1	WP_035180887.1	WP_002816017.1	WP_057737864.1	WP_057896925.1	WP_010492595.1	WP_056983234.1	WP_003649458.1	WP_057738765.1	WP_025005256.1	WP_004895849.1	WP_003644092.1	WP_003567525.1	WP_056966983.1	WP_011668479.1	WP_010011757.1
107	DNA polymerase III subunit delta'	WP_003622476.1	WP_002878179.1	WP_002878179.1	WP_003625812.1	WP_057756756.1	WP_003689401.1	WP_003549045.1	WP_002832251.1	WP_057886487.1	WP_003701331.1	WP_003681605.1	WP_003668780.1	WP_011375434.1	WP_041817916.1	WP_010580214.1	WP_013641476.1	WP_035452981.1	WP_035180886.1	WP_002816016.1	WP_057737894.1	WP_057896924.1	WP_010492594.1	WP_054769027.1	WP_003647817.1	WP_057738768.1	WP_025005255.1	WP_004895847.1	WP_003641263.1	WP_003567523.1	WP_004270218.1	WP_024526564.1	WP_003679368.1
108	Transcription antitermination protein nusG	WP_002878178.1	WP_002878178.1	WP_002878178.1	WP_002878178.1	WP_057756758.1	WP_003689399.1	WP_002878178.1	WP_002832250.1	WP_057886488.1	WP_003689399.1	WP_003681606.1	WP_003664537.1	WP_004270190.1	WP_014082356.1	WP_010580213.1	WP_002878178.1	WP_035452983.1	WP_003559541.1	WP_002816015.1	WP_003689399.1	WP_056961011.1	WP_003567521.1	WP_008855782.1	WP_003647816.1	WP_010018544.1	WP_002878178.1	WP_003647816.1	WP_003638082.1	WP_003567521.1	WP_004270190.1	WP_011668477.1	WP_010011755.1
109	ATP-dependent helicase	WP_003620856.1	WP_025895492.1	WP_003616961.1	WP_003625815.1	WP_057756762.1	WP_003689378.1	WP_003549046.1	WP_002832247.1	WP_057886489.1	WP_003701333.1	WP_003681611.1	WP_003668778.1	WP_011375432.1	WP_014082354.1	WP_010580212.1	WP_013437144.1	WP_035452985.1	WP_035180885.1	WP_002816010.1	WP_057737868.1	WP_057896923.1	WP_010492591.1	WP_056983232.1	WP_003647814.1	WP_057738770.1	WP_003625815.1	WP_003647814.1	WP_003641265.1	WP_003567516.1	WP_056966984.1	WP_011668475.1	WP_003679366.1
110	Phosphoglucosamine mutase	WP_011543643.1	WP_011543643.1	WP_003613372.1	WP_003625817.1	WP_057756763.1	WP_003689375.1	WP_015613292.1	WP_002832246.1	WP_057872437.1	WP_003701334.1	WP_003681613.1	WP_003664532.1	WP_011375431.1	WP_041817915.1	WP_010580211.1	WP_003625817.1	WP_035452987.1	WP_035180884.1	WP_002816008.1	WP_057737870.1	WP_054756469.1	WP_003567514.1	WP_013728481.1	WP_003647813.1	WP_025084429.1	WP_003625817.1	WP_003647813.1	WP_003641266.1	WP_003567514.1	WP_004270203.1	WP_011668474.1	WP_003679365.1
111	SsrA-binding protein	WP_011543644.1	WP_025895493.1	WP_003616963.1	WP_003625819.1	WP_057756766.1	WP_003689373.1	WP_003549048.1	WP_002832245.1	WP_057886490.1	WP_003701335.1	WP_003681615.1	WP_003664530.1	WP_011375430.1	WP_056957917.1	WP_010580210.1	WP_022087075.1	WP_035452989.1	WP_035180883.1	WP_002816007.1	WP_057737872.1	WP_057896922.1	WP_010492579.1	WP_054769025.1	WP_003647812.1	WP_057738772.1	WP_025005254.1	WP_004895837.1	WP_003641267.1	WP_003567511.1	WP_056966986.1	WP_011668473.1	WP_003679363.1
112	dUTP diphosphatase	WP_002878136.1	WP_002878136.1	WP_002878136.1	WP_003625821.1	WP_057756769.1	WP_003689371.1	WP_003549049.1	WP_002832244.1	WP_057886491.1	WP_003701337.1	WP_003681616.1	WP_003664528.1	WP_011375429.1	WP_014082351.1	WP_010580209.1	WP_013437146.1	WP_035452991.1	WP_035180882.1	WP_002816006.1	WP_057737874.1	WP_057896921.1	WP_010492577.1	WP_054769024.1	WP_003647811.1	WP_057738774.1	WP_003625821.1	WP_003649454.1	WP_003641268.1	WP_003567509.1	WP_004270204.1	WP_011668472.1	WP_003679362.1
113	F0F1 ATP synthase subunit gamma	WP_003618262.1	WP_025896254.1	WP_003615854.1	WP_003625859.1	WP_057755565.1	WP_003688908.1	WP_003549080.1	WP_002832361.1	WP_057885105.1	WP_035149896.1	WP_004562734.1	WP_003667336.1	WP_011375373.1	WP_056958130.1	WP_010581465.1	WP_056939974.1	WP_035453074.1	WP_053358874.1	WP_002816157.1	WP_057735881.1	WP_057896828.1	WP_010492253.1	WP_056982928.1	WP_003656608.1	WP_057739147.1	WP_025005237.1	WP_004895779.1	WP_003643928.1	WP_011674860.1	WP_039098345.1	WP_042516665.1	WP_010009481.1
114	tRNA-binding protein	WP_011544303.1	WP_013440257.1	WP_003616604.1	WP_003627366.1	WP_057756195.1	WP_010078083.1	WP_003549696.1	WP_004166297.1	WP_057885023.1	WP_003701077.1	WP_035430894.1	WP_003669663.1	WP_011373731.1	WP_014081680.1	WP_010581420.1	WP_056940185.1	WP_035452207.1	WP_035180666.1	WP_004164770.1	WP_057738618.1	WP_057895813.1	WP_010489844.1	WP_054769593.1	WP_003656176.1	WP_057737436.1	WP_025005911.1	WP_004896522.1	WP_003642433.1	WP_003577395.1	WP_004265798.1	WP_021741816.1	WP_056943245.1
115	Chaperonin GroEL	WP_011543725.1	WP_025895221.1	WP_003617256.1	WP_003626011.1	WP_057754054.1	WP_003688836.1	WP_003546537.1	WP_004166694.1	WP_057886434.1	WP_003701096.1	WP_003682578.1	WP_003667433.1	WP_056948841.1	WP_056958048.1	WP_010580286.1	WP_056939484.1	WP_057002913.1	WP_035179416.1	WP_002815968.1	WP_057735840.1	WP_057896788.1	WP_010489444.1	WP_054769613.1	WP_003646987.1	WP_057736843.1	WP_056945512.1	WP_034525035.1	WP_003640991.1	WP_003574282.1	WP_004270231.1	WP_024525625.1	WP_010008989.1
116	TIGR00159 family protein	WP_011543656.1	WP_002878098.1	WP_002878098.1	WP_003626929.1	WP_057757280.1	WP_003687687.1	WP_003546262.1	WP_004166148.1	WP_057885114.1	WP_035149939.1	WP_004562721.1	WP_003667309.1	WP_056947409.1	WP_041817625.1	WP_010579514.1	WP_056939939.1	WP_035454653.1	WP_056983606.1	WP_002815269.1	WP_057738545.1	WP_057896838.1	WP_056945676.1	WP_056982903.1	WP_003652856.1	WP_057738658.1	WP_025005401.1	WP_004893452.1	WP_003640900.1	WP_003660553.1	WP_056966561.1	WP_015473364.1	WP_010009236.1
117	Nucleotide exchange factor GrpE	WP_003620878.1	WP_002878121.1	WP_002878121.1	WP_003625832.1	WP_057756781.1	WP_003689359.1	WP_003549055.1	WP_002832236.1	WP_057886497.1	WP_003701345.1	WP_004562969.1	WP_003668771.1	WP_011375412.1	WP_014082345.1	WP_010580203.1	WP_025014702.1	WP_035453001.1	WP_003559561.1	WP_002815996.1	WP_057737886.1	WP_057896915.1	WP_010492533.1	WP_003559561.1	WP_003647805.1	WP_010018559.1	WP_003625832.1	WP_004895822.1	WP_003638099.1	WP_003567483.1	WP_004270614.1	WP_011668466.1	WP_003679350.1
118	RNA-binding protein	WP_003613334.1	WP_002878124.1	WP_002878124.1	WP_003625830.1	WP_057756779.1	WP_003689361.1	WP_003549054.1	WP_002832237.1	WP_057886496.1	WP_014568676.1	WP_004562968.1	WP_003664517.1	WP_011375413.1	WP_041817913.1	WP_034993415.1	WP_013437152.1	WP_035452999.1	WP_035180880.1	WP_002815997.1	WP_057737884.1	WP_057896916.1	WP_005686771.1	WP_054769022.1	WP_003647806.1	WP_057738781.1	WP_025005250.1	WP_011161528.1	WP_003638098.1	WP_003567485.1	WP_011375413.1	WP_011668467.1	WP_003679352.1
119	tRNA (guanosine(46)-N7)-methyltransferase TrmB	WP_011543622.1	WP_025895883.1	WP_003612830.1	WP_003625576.1	WP_057753533.1	WP_003687231.1	WP_003548880.1	WP_002830171.1	WP_057885665.1	WP_003709294.1	WP_003683990.1	WP_003667193.1	WP_011375343.1	WP_014081710.1	WP_010581523.1	WP_056940447.1	WP_052004560.1	WP_035179083.1	WP_002815373.1	WP_057736691.1	WP_057895243.1	WP_010490963.1	WP_056982725.1	WP_003647897.1	WP_057739167.1	WP_025005719.1	WP_004895989.1	WP_003642030.1	WP_011674936.1	WP_004270382.1	WP_021740991.1	WP_010009362.1
120	30S ribosomal protein S19	WP_003622465.1	WP_025895484.1	WP_003616949.1	WP_003625774.1	WP_057756708.1	WP_003689449.1	WP_003549022.1	WP_002832278.1	WP_057886466.1	WP_003699700.1	WP_003681566.1	WP_003664573.1	WP_016265721.1	WP_014082380.1	WP_010580238.1	WP_056939877.1	WP_057002822.1	WP_056983601.1	WP_002816047.1	WP_057737822.1	WP_057896946.1	WP_010492653.1	WP_056983243.1	WP_003647836.1	WP_057738734.1	WP_025005266.1	WP_004895883.1	WP_003641250.1	WP_003585667.1	WP_004270213.1	WP_021742678.1	WP_003680375.1
121	Chromosome replication initiation protein	WP_003620824.1	WP_002878218.1	WP_002878218.1	WP_003625773.1	WP_057756705.1	WP_003689451.1	WP_003549021.1	WP_002832280.1	WP_057886465.1	WP_003699701.1	WP_003681564.1	WP_003668788.1	WP_004270185.1	WP_014082381.1	WP_010580239.1	WP_003549021.1	WP_035455378.1	WP_008211797.1	WP_002816048.1	WP_057737820.1	WP_057896947.1	WP_003567577.1	WP_013728507.1	WP_003647837.1	WP_010018510.1	WP_003549021.1	WP_004895884.1	WP_003638057.1	WP_003567577.1	WP_054644265.1	WP_021742677.1	WP_003680374.1
122	UDP-N-acetylmuramate--L-alanine ligase	WP_003613306.1	WP_003613306.1	WP_003613306.1	WP_003625772.1	WP_057756703.1	WP_003689453.1	WP_003549020.1	WP_002832281.1	WP_057886464.1	WP_003703807.1	WP_003681563.1	WP_003668789.1	WP_004270179.1	WP_056957904.1	WP_010580240.1	WP_056939878.1	WP_035455379.1	WP_003559489.1	WP_004911305.1	WP_057737818.1	WP_057896948.1	WP_010492654.1	WP_054769042.1	WP_003647838.1	WP_057738732.1	WP_025005267.1	WP_003647838.1	WP_003641249.1	WP_003567580.1	WP_004270179.1	WP_011668504.1	WP_003680373.1
123	Xanthine phosphoribosyltransferase	WP_011543716.1	WP_025896572.1	WP_025896572.1	WP_003627779.1	WP_057757148.1	WP_003688062.1	WP_003546487.1	WP_002830539.1	WP_057886386.1	WP_004563829.1	WP_035430811.1	WP_003666878.1	WP_011375140.1	WP_056957559.1	WP_010581242.1	WP_056939463.1	WP_035452143.1	WP_035178339.1	WP_002815401.1	WP_057735785.1	WP_057896743.1	WP_010487827.1	WP_056981972.1	WP_003646964.1	WP_057736802.1	WP_025005481.1	WP_034525027.1	WP_003640883.1	WP_003579619.1	WP_004265698.1	WP_021741731.1	WP_010009502.1
124	DNA-directed RNA polymerase subunit beta'	WP_011543639.1	WP_052933552.1	WP_003616942.1	WP_035504390.1	WP_057756699.1	WP_003689456.1	WP_021874020.1	WP_002832285.1	WP_057886462.1	WP_003699704.1	WP_035430719.1	WP_003668793.1	WP_056948144.1	WP_056957897.1	WP_010580242.1	WP_056939880.1	WP_035455380.1	WP_056984096.1	WP_004164795.1	WP_057737814.1	WP_057896951.1	WP_010492658.1	WP_054769043.1	WP_003656624.1	WP_057738726.1	WP_025005269.1	WP_004895890.1	WP_003641247.1	WP_003567586.1	WP_004270200.1	WP_011668506.1	WP_003679858.1
125	PolC-type DNA polymerase III	WP_011543638.1	WP_044880487.1	WP_035183058.1	WP_023192807.1	WP_057756697.1	WP_010078204.1	WP_011254108.1	WP_002832286.1	WP_057886461.1	WP_003701967.1	WP_035430717.1	WP_003668794.1	WP_056948142.1	WP_056957951.1	WP_010580243.1	WP_056939881.1	WP_035455383.1	WP_035180778.1	WP_036093458.1	WP_057737812.1	WP_057896952.1	WP_010492660.1	WP_056983249.1	WP_011678765.1	WP_057738724.1	WP_025005270.1	WP_004895892.1	WP_003641246.1	WP_003567588.1	WP_054644262.1	WP_011668507.1	WP_010011782.1
126	Glutamine--fructose-6-phosphate transaminase (isomerizing)	WP_002879237.1	WP_002879237.1	WP_002879237.1	WP_003627118.1	WP_057757783.1	WP_003690493.1	WP_003548326.1	WP_002831385.1	WP_057886852.1	WP_003699795.1	WP_003686209.1	WP_003668485.1	WP_011375090.1	WP_014081902.1	WP_010579831.1	WP_003627118.1	WP_035452360.1	WP_035178533.1	WP_002815114.1	WP_057735941.1	WP_057896693.1	WP_010487880.1	WP_054768958.1	WP_003646918.1	WP_025084494.1	WP_005719897.1	WP_003646918.1	WP_003640279.1	WP_003565866.1	WP_004265372.1	WP_011667796.1	WP_004562617.1
127	50S ribosomal protein L16	WP_002879235.1	WP_002879235.1	WP_002879235.1	WP_003627120.1	WP_057757786.1	WP_003690491.1	WP_003548328.1	WP_002831382.1	WP_057735940.1	WP_003699793.1	WP_003683702.1	WP_003664106.1	WP_004265303.1	WP_014081901.1	WP_010579832.1	WP_013642294.1	WP_035452355.1	WP_035178532.1	WP_002815120.1	WP_057735940.1	WP_057896694.1	WP_003565872.1	WP_056981245.1	WP_003646917.1	WP_025084493.1	WP_014918452.1	WP_003646917.1	WP_003638526.1	WP_003565872.1	WP_004265303.1	WP_021741703.1	WP_010011013.1
128	50S ribosomal protein L4	WP_003614899.1	WP_035184717.1	WP_002879234.1	WP_035504891.1	WP_057757789.1	WP_003690490.1	WP_021874136.1	WP_002831380.1	WP_057886851.1	WP_003705897.1	WP_003683701.1	WP_003668486.1	WP_011375091.1	WP_041817703.1	WP_010579833.1	WP_056939749.1	WP_035452469.1	WP_035178531.1	WP_002815122.1	WP_056967411.1	WP_057896695.1	WP_029345488.1	WP_056981243.1	WP_003646916.1	WP_057740009.1	WP_035434127.1	WP_004893676.1	WP_003640278.1	WP_024109467.1	WP_004265288.1	WP_024525369.1	WP_004562618.1
129	DHH family phosphoesterase	WP_003612316.1	WP_025896007.1	WP_002876476.1	WP_003625863.1	WP_057755557.1	WP_003688900.1	WP_003549083.1	WP_002832357.1	WP_057885101.1	WP_003700685.1	WP_004562739.1	WP_003667341.1	WP_004265086.1	WP_056958124.1	WP_010581461.1	WP_056939971.1	WP_035453079.1	WP_035179320.1	WP_004164794.1	WP_057735877.1	WP_057896884.1	WP_010492228.1	WP_054769179.1	WP_003647791.1	WP_057739101.1	WP_025005235.1	WP_004895772.1	WP_003640934.1	WP_003567219.1	WP_004265086.1	WP_011667352.1	WP_010009486.1
130	tRNA (adenosine(37)-N6)-threonylcarbamoyltransferase complex ATPase subunit type 1 TsaE	WP_011544141.1	WP_013440002.1	WP_003615794.1	WP_003625861.1	WP_057755559.1	WP_003688902.1	WP_003549082.1	WP_004166127.1	WP_057885102.1	WP_003700686.1	WP_004562738.1	WP_003673191.1	WP_056947506.1	WP_056958126.1	WP_010581462.1	WP_056939972.1	WP_035453076.1	WP_035179426.1	WP_002816162.1	WP_057735878.1	WP_057896825.1	WP_010492230.1	WP_056982935.1	WP_025012201.1	WP_057739102.1	WP_025005236.1	WP_034525267.1	WP_024971787.1	WP_003659543.1	WP_056967009.1	WP_021741474.1	WP_010009484.1
131	DNA ligase (NAD(+)) LigA	WP_002878680.1	WP_025895474.1	WP_002878680.1	WP_003625749.1	WP_057753467.1	WP_003687307.1	WP_011254102.1	WP_002829750.1	WP_057885701.1	WP_003701377.1	WP_003684042.1	WP_003667258.1	WP_011375295.1	WP_014081732.1	WP_010580381.1	WP_011254102.1	WP_035452063.1	WP_056983719.1	WP_004164715.1	WP_057736787.1	WP_057895281.1	WP_010491289.1	WP_056982707.1	WP_003647844.1	WP_057738706.1	WP_011254102.1	WP_012845630.1	WP_024272511.1	WP_003567635.1	WP_004270760.1	WP_011667302.1	WP_003679460.1
132	Primosomal protein DnaI	WP_003612856.1	WP_003612856.1	WP_003616909.1	WP_003625746.1	WP_057753474.1	WP_003687302.1	WP_003549001.1	WP_004166161.1	WP_057885698.1	WP_003703198.1	WP_003684038.1	WP_011953390.1	WP_011375298.1	WP_056957973.1	WP_010580384.1	WP_056939891.1	WP_035452059.1	WP_035179068.1	WP_021210536.1	WP_057736784.1	WP_057895278.1	WP_010491283.1	WP_054769111.1	WP_003647845.1	WP_057738700.1	WP_025005282.1	WP_004895921.1	WP_003642079.1	WP_003596228.1	WP_004270761.1	WP_021742938.1	WP_010009292.1
133	DNA gyrase subunit B	WP_003621116.1	WP_002879521.1	WP_002879521.1	WP_003627361.1	WP_057756179.1	WP_010078088.1	WP_003549709.1	WP_004166295.1	WP_057885028.1	WP_003701082.1	WP_003682418.1	WP_003669674.1	WP_056946778.1	WP_014081684.1	WP_010581415.1	WP_013438679.1	WP_035452200.1	WP_035180670.1	WP_004164765.1	WP_057738608.1	WP_057895808.1	WP_010489833.1	WP_056981127.1	WP_003646659.1	WP_057737428.1	WP_025005906.1	WP_004896527.1	WP_003642429.1	WP_011674018.1	WP_039098430.1	WP_011668840.1	WP_003676846.1
134	Tryptophan--tRNA ligase	WP_003621115.1	WP_025895812.1	WP_002879522.1	WP_003627362.1	WP_057756184.1	WP_010078087.1	WP_003549703.1	WP_002832534.1	WP_057885027.1	WP_003704318.1	WP_003682416.1	WP_003669672.1	WP_011373735.1	WP_056957736.1	WP_010581416.1	WP_056940188.1	WP_035452203.1	WP_056984262.1	WP_004164766.1	WP_057738610.1	WP_057895809.1	WP_010489835.1	WP_013727415.1	WP_003656982.1	WP_057737430.1	WP_025005907.1	WP_004896526.1	WP_003639829.1	WP_003562948.1	WP_004265842.1	WP_011668841.1	WP_010011360.1
135	Arginine--tRNA ligase	WP_011543868.1	WP_025896041.1	WP_003615031.1	WP_003627426.1	WP_057755157.1	WP_003691351.1	WP_011254367.1	WP_004166399.1	WP_057886589.1	WP_003701058.1	WP_024500595.1	WP_003669564.1	WP_056947677.1	WP_056958579.1	WP_010581169.1	WP_056940038.1	WP_057002245.1	WP_035180935.1	WP_002815181.1	WP_057736476.1	WP_057895420.1	WP_010488241.1	WP_056981542.1	WP_003647272.1	WP_057739690.1	WP_056945517.1	WP_004894902.1	WP_003642613.1	WP_011674520.1	WP_056966186.1	WP_021741696.1	WP_010010217.1
136	Peptide chain release factor 1	WP_011543460.1	WP_052933499.1	WP_003616390.1	WP_003624915.1	WP_057756292.1	WP_010078016.1	WP_003549381.1	WP_002829323.1	WP_057884904.1	WP_003701413.1	WP_003682298.1	WP_003669487.1	WP_011373720.1	WP_056957831.1	WP_010581278.1	WP_056940288.1	WP_057002469.1	WP_035179870.1	WP_002816100.1	WP_057736280.1	WP_057895596.1	WP_010490312.1	WP_056981387.1	WP_003648140.1	WP_057738871.1	WP_025006342.1	WP_004896336.1	WP_003641629.1	WP_003568447.1	WP_039098087.1	WP_021741381.1	WP_003677388.1
137	Threonylcarbamoyl-AMP synthase	WP_003622141.1	WP_025895694.1	WP_003616391.1	WP_020828856.1	WP_057756289.1	WP_010078017.1	WP_011253999.1	WP_002829324.1	WP_057884905.1	WP_003701412.1	WP_003682297.1	WP_003669485.1	WP_011373719.1	WP_056957832.1	WP_010581277.1	WP_056940289.1	WP_035451896.1	WP_053359611.1	WP_002816101.1	WP_057736279.1	WP_057895597.1	WP_010490314.1	WP_056981389.1	WP_020807245.1	WP_057738905.1	WP_056945596.1	WP_034525312.1	WP_003641628.1	WP_011673926.1	WP_004265858.1	WP_035464340.1	WP_003677387.1
138	Ribonuclease P protein component	WP_011544104.1	WP_025896091.1	WP_003615690.1	WP_003627282.1	WP_057753715.1	WP_003688708.1	WP_003548508.1	WP_002830673.1	WP_057886794.1	WP_003699717.1	WP_003683635.1	WP_003668546.1	WP_011375128.1	WP_056957873.1	WP_010580075.1	WP_056939783.1	WP_035456024.1	WP_056983660.1	WP_004164404.1	WP_057737963.1	WP_057896032.1	WP_010489545.1	WP_056981154.1	WP_003647691.1	WP_057739920.1	WP_025006409.1	WP_004895632.1	WP_003643180.1	WP_003578174.1	WP_056966765.1	WP_024525382.1	WP_003680180.1
139	50S ribosomal protein L7/L12	WP_003620738.1	WP_025895878.1	WP_035182905.1	WP_003625571.1	WP_057753548.1	WP_003687210.1	WP_011254078.1	WP_036671466.1	WP_057885655.1	WP_003699671.1	WP_003683976.1	WP_003667184.1	WP_056947530.1	WP_056958015.1	WP_010579931.1	WP_056940451.1	WP_035452001.1	WP_056983701.1	WP_002815899.1	WP_057736671.1	WP_057895232.1	WP_010490945.1	WP_056982668.1	WP_003647901.1	WP_057738390.1	WP_056945552.1	WP_034525279.1	WP_003643823.1	WP_003581138.1	WP_056966534.1	WP_021741009.1	WP_010011852.1
140	DNA-directed RNA polymerase subunit delta	WP_002876717.1	WP_025895381.1	WP_002876717.1	WP_003627512.1	WP_057755472.1	WP_003690148.1	WP_003547807.1	WP_002831556.1	WP_057885918.1	WP_003699907.1	WP_003681925.1	WP_003665800.1	WP_011374944.1	WP_014082082.1	WP_010581049.1	WP_013438134.1	WP_035454973.1	WP_035177139.1	WP_002815019.1	WP_057736141.1	WP_057896263.1	WP_010488108.1	WP_056982605.1	WP_003647478.1	WP_057740218.1	WP_025005941.1	WP_004895256.1	WP_003640723.1	WP_003565780.1	WP_004270040.1	WP_011668009.1	WP_003677003.1
141	Phosphate acetyltransferase	WP_002876722.1	WP_011678395.1	WP_011678395.1	WP_020829282.1	WP_057755483.1	WP_003690144.1	WP_021721348.1	WP_002831551.1	WP_057885915.1	WP_003699903.1	WP_003681930.1	WP_003668183.1	WP_025016343.1	WP_041817808.1	WP_010581052.1	WP_041806903.1	WP_035454976.1	WP_053359454.1	WP_002815022.1	WP_057736144.1	WP_057896260.1	WP_010488102.1	WP_056982601.1	WP_003650351.1	WP_057740390.1	WP_035434395.1	WP_004895259.1	WP_003640726.1	WP_003565786.1	WP_035186055.1	WP_011668012.1	WP_010010057.1
142	CTP synthetase	WP_011544003.1	WP_002876725.1	WP_002876725.1	WP_003629018.1	WP_057755491.1	WP_003690141.1	WP_011254398.1	WP_002831548.1	WP_057885913.1	WP_003699900.1	WP_003681934.1	WP_003668186.1	WP_016265337.1	WP_014082086.1	WP_010581054.1	WP_056940210.1	WP_035454982.1	WP_035177149.1	WP_002815024.1	WP_057736146.1	WP_057896258.1	WP_010488098.1	WP_056982596.1	WP_003647482.1	WP_057740213.1	WP_025005936.1	WP_034525135.1	WP_003640728.1	WP_003565790.1	WP_004270055.1	WP_011668014.1	WP_003677010.1
143	DUF1447 domain-containing protein	WP_011544081.1	WP_025895552.1	WP_003615632.1	WP_012212130.1	WP_057757795.1	WP_003690484.1	WP_011254494.1	WP_004165677.1	WP_057886849.1	WP_035149667.1	WP_035431152.1	WP_003668487.1	WP_011375094.1	WP_056957619.1	WP_010580086.1	WP_056939751.1	WP_057002382.1	WP_035178527.1	WP_004164550.1	WP_057735938.1	WP_057896697.1	WP_010487872.1	WP_056981238.1	WP_003653988.1	WP_057739999.1	WP_025005313.1	WP_004893661.1	WP_003640276.1	WP_003570519.1	WP_056965997.1	WP_021741701.1	WP_010011011.1
144	Ribonuclease Z	WP_003623284.1	WP_025895553.1	WP_003615633.1	WP_003627136.1	WP_057757798.1	WP_003690482.1	WP_057729576.1	WP_004165257.1	WP_057886848.1	WP_003699787.1	WP_003683699.1	WP_003668488.1	WP_011375095.1	WP_056957620.1	WP_010580087.1	WP_056939752.1	WP_035452350.1	WP_035178526.1	WP_004164551.1	WP_057735937.1	WP_057896698.1	WP_010487871.1	WP_054768956.1	WP_003652209.1	WP_057739997.1	WP_025005312.1	WP_004893658.1	WP_003644285.1	WP_003579580.1	WP_056965995.1	WP_042516726.1	WP_010011010.1
145	50S ribosomal protein L31 type B	WP_011544085.1	WP_025895562.1	WP_002879806.1	WP_003627189.1	WP_057757834.1	WP_003690450.1	WP_003548419.1	WP_002831357.1	WP_057886837.1	WP_003699767.1	WP_003683688.1	WP_003668507.1	WP_011374341.1	WP_014081888.1	WP_010580099.1	WP_056939817.1	WP_035452331.1	WP_035178507.1	WP_002814737.1	WP_057735925.1	WP_057896710.1	WP_010487856.1	WP_056981221.1	WP_003646890.1	WP_057739980.1	WP_025005553.1	WP_004893609.1	WP_003644279.1	WP_003565908.1	WP_054644512.1	WP_057717076.1	WP_010011000.1
146	F0F1 ATP synthase subunit A	WP_011543468.1	WP_025895707.1	WP_003616383.1	WP_003624875.1	WP_057756318.1	WP_010078004.1	WP_003549341.1	WP_002829312.1	WP_057884896.1	WP_035150090.1	WP_003682308.1	WP_003669497.1	WP_016264316.1	WP_056957825.1	WP_010581288.1	WP_056940281.1	WP_035456122.1	WP_035179890.1	WP_002815498.1	WP_057736291.1	WP_057895585.1	WP_010490034.1	WP_056981371.1	WP_003648131.1	WP_057738851.1	WP_025006349.1	WP_004896324.1	WP_003641638.1	WP_003562690.1	WP_056966037.1	WP_011666835.1	WP_003680228.1
147	ATP-dependent nuclease subunit B	WP_011543467.1	WP_002879434.1	WP_003612605.1	WP_003624877.1	WP_057756314.1	WP_010078005.1	WP_003549343.1	WP_002830768.1	WP_057884897.1	WP_003700898.1	WP_003682307.1	WP_003665243.1	WP_011373728.1	WP_014081367.1	WP_010581287.1	WP_056940282.1	WP_035456116.1	WP_053359618.1	WP_002815497.1	WP_057736290.1	WP_057895586.1	WP_010490035.1	WP_054768911.1	WP_003651632.1	WP_057738853.1	WP_025006348.1	WP_003651632.1	WP_003641637.1	WP_003562688.1	WP_004265788.1	WP_011666833.1	WP_003680229.1
148	DNA repair protein radA	WP_011543466.1	WP_025895706.1	WP_035182868.1	WP_003631389.1	WP_057756311.1	WP_010078006.1	WP_003549345.1	WP_002830767.1	WP_057884951.1	WP_003700897.1	WP_003682306.1	WP_003669494.1	WP_056946783.1	WP_056957850.1	WP_010581286.1	WP_056940283.1	WP_035456113.1	WP_035179897.1	WP_002815496.1	WP_057736289.1	WP_057895587.1	WP_010490037.1	WP_056981434.1	WP_011678712.1	WP_057738855.1	WP_025006347.1	WP_004896328.1	WP_003641636.1	WP_003572989.1	WP_054644315.1	WP_035464327.1	WP_010010464.1
149	Leucine--tRNA ligase	WP_003618877.1	WP_025895198.1	WP_002877050.1	WP_003627773.1	WP_057756883.1	WP_003688054.1	WP_011254215.1	WP_002830534.1	WP_057886383.1	WP_003703056.1	WP_003686313.1	WP_003666883.1	WP_011375135.1	WP_041817890.1	WP_010581239.1	WP_056939468.1	WP_035452138.1	WP_035178326.1	WP_004164331.1	WP_057735777.1	WP_057896739.1	WP_010489527.1	WP_056982105.1	WP_003646970.1	WP_057736810.1	WP_025005485.1	WP_004893830.1	WP_003640878.1	WP_003564146.1	WP_056965921.1	WP_021740943.1	WP_010010155.1
150	30S ribosomal protein S5	WP_011544083.1	WP_025895556.1	WP_003615639.1	WP_003627142.1	WP_057757807.1	WP_003690477.1	WP_003548349.1	WP_002831369.1	WP_057886845.1	WP_003699782.1	WP_003683696.1	WP_003668491.1	WP_056947267.1	WP_056957622.1	WP_010580090.1	WP_056939754.1	WP_035452344.1	WP_035178520.1	WP_004164554.1	WP_057735934.1	WP_057896701.1	WP_010487869.1	WP_054768955.1	WP_003652207.1	WP_057739991.1	WP_025005309.1	WP_004893650.1	WP_003640272.1	WP_003594829.1	WP_004265356.1	WP_011667804.1	WP_010011006.1
151	16S rRNA (guanine(527)-N(7))-methyltransferase RsmG	WP_003622430.1	WP_025895889.1	WP_003616903.1	WP_003625732.1	WP_057753500.1	WP_003687288.1	WP_003548992.1	WP_002832415.1	WP_057885691.1	WP_003710747.1	WP_035431204.1	WP_003667239.1	WP_056947560.1	WP_056957981.1	WP_010580392.1	WP_056939896.1	WP_035452042.1	WP_035179056.1	WP_021210520.1	WP_057736770.1	WP_057895271.1	WP_010491240.1	WP_056982702.1	WP_003647849.1	WP_057739150.1	WP_025005288.1	WP_004895931.1	WP_003642058.1	WP_003567670.1	WP_004270638.1	WP_011667289.1	WP_056943284.1
152	Holliday junction DNA helicase RuvB	WP_003618851.1	WP_002877942.1	WP_003617199.1	WP_003627787.1	WP_057757591.1	WP_003691440.1	WP_003546473.1	WP_036671269.1	WP_057884836.1	WP_003699544.1	WP_003684164.1	WP_003668625.1	WP_011375160.1	WP_014082306.1	WP_056970419.1	WP_056939458.1	WP_057002879.1	WP_035179116.1	WP_002816139.1	WP_057737505.1	WP_057895317.1	WP_010487683.1	WP_056983165.1	WP_003646957.1	WP_057736958.1	WP_025005479.1	WP_004893799.1	WP_003643227.1	WP_003594896.1	WP_004265653.1	WP_011668265.1	WP_010010918.1
153	30S ribosomal protein S10	WP_003621968.1	WP_025895517.1	WP_002876538.1	WP_003625917.1	WP_057754757.1	WP_010077660.1	WP_003549113.1	WP_002832336.1	WP_057885086.1	WP_003700665.1	WP_004562762.1	WP_035162102.1	WP_011374047.1	WP_014081781.1	WP_010581442.1	WP_056939956.1	WP_057002808.1	WP_035179371.1	WP_031296019.1	WP_057735859.1	WP_057896807.1	WP_010492034.1	WP_056982955.1	WP_003647759.1	WP_057739087.1	WP_025005216.1	WP_004895737.1	WP_003637790.1	WP_003567101.1	WP_039098216.1	WP_011667372.1	WP_003678406.1
154	Single-stranded-DNA-specific exonuclease RecJ	WP_011543832.1	WP_025895652.1	WP_035164818.1	WP_012211785.1	WP_057755371.1	WP_003688048.1	WP_003547032.1	WP_002831043.1	WP_057886370.1	WP_003700582.1	WP_003681115.1	WP_003669096.1	WP_011374436.1	WP_056958734.1	WP_010579659.1	WP_013437740.1	WP_035455275.1	WP_035180314.1	WP_031296095.1	WP_057735768.1	WP_057896733.1	WP_010488149.1	WP_056981307.1	WP_003647442.1	WP_057739792.1	WP_025005811.1	WP_004895137.1	WP_003642637.1	WP_003594621.1	WP_039099310.1	WP_021742388.1	WP_003678319.1
155	50S ribosomal protein L23	WP_003620764.1	WP_013439086.1	WP_003616900.1	WP_003625591.1	WP_057753515.1	WP_003687269.1	WP_011254086.1	WP_002829724.1	WP_057885681.1	WP_003699603.1	WP_003684007.1	WP_003667214.1	WP_011375320.1	WP_056957992.1	WP_056970758.1	WP_056940395.1	WP_035452030.1	WP_056983711.1	WP_004164651.1	WP_057736747.1	WP_057895259.1	WP_010490988.1	WP_054769103.1	WP_003647881.1	WP_057739156.1	WP_056945558.1	WP_004895972.1	WP_003642050.1	WP_003567689.1	WP_056967017.1	WP_024525692.1	WP_010009307.1
156	tRNA-specific adenosine deaminase	WP_011544120.1	WP_025895509.1	WP_003615743.1	WP_023061461.1	WP_057756057.1	WP_003688855.1	WP_003549127.1	WP_004166118.1	WP_057885075.1	WP_003700654.1	WP_003682528.1	WP_003667405.1	WP_056947781.1	WP_056958073.1	WP_010580294.1	WP_056939949.1	WP_057002806.1	WP_035179397.1	WP_002815794.1	WP_057735848.1	WP_057896796.1	WP_010491997.1	WP_054769811.1	WP_003656583.1	WP_057739146.1	WP_025005206.1	WP_004895725.1	WP_003640980.1	WP_003567073.1	WP_004270280.1	WP_021741455.1	WP_010009841.1
157	30S ribosomal protein S11	WP_011544122.1	WP_002876548.1	WP_002876548.1	WP_003625928.1	WP_057754781.1	WP_003688858.1	WP_003549123.1	WP_004165545.1	WP_057885077.1	WP_003700656.1	WP_003684273.1	WP_003667402.1	WP_056947779.1	WP_056958078.1	WP_010580296.1	WP_056939950.1	WP_035452776.1	WP_035179391.1	WP_036093541.1	WP_057735850.1	WP_057896798.1	WP_010492002.1	WP_056982964.1	WP_003647752.1	WP_057739078.1	WP_025005208.1	WP_004895727.1	WP_003640977.1	WP_003567077.1	WP_054644212.1	WP_021741457.1	WP_010009844.1
158	16S rRNA (guanine(966)-N(2))-methyltransferase RsmD	WP_002879098.1	WP_002879098.1	WP_003617492.1	WP_003627933.1	WP_057757517.1	WP_003690388.1	WP_003546835.1	WP_002830487.1	WP_057885744.1	WP_003700013.1	WP_003682101.1	WP_003666803.1	WP_011374791.1	WP_014082247.1	WP_010580136.1	WP_013437648.1	WP_035451598.1	WP_053359745.1	WP_011680267.1	WP_057736040.1	WP_057896602.1	WP_010488611.1	WP_054769226.1	WP_003647122.1	WP_057739315.1	WP_025005032.1	WP_004894289.1	WP_003640827.1	WP_003565214.1	WP_004270493.1	WP_011668084.1	WP_010009705.1
159	50S ribosomal protein L30	WP_003623542.1	WP_025895115.1	WP_003617491.1	WP_003627931.1	WP_057757519.1	WP_010077848.1	WP_003546834.1	WP_002830488.1	WP_057885743.1	WP_003700012.1	WP_004562921.1	WP_011953539.1	WP_011374792.1	WP_056957533.1	WP_010580137.1	WP_056940550.1	WP_035451597.1	WP_053359744.1	WP_002815390.1	WP_057736039.1	WP_057896603.1	WP_010488613.1	WP_054769227.1	WP_003647121.1	WP_057739314.1	WP_025005033.1	WP_004894288.1	WP_003640828.1	WP_011674459.1	WP_004270489.1	WP_011668085.1	WP_003677518.1
160	Alanine--tRNA ligase	WP_003619125.1	WP_025895152.1	WP_003617420.1	WP_003626182.1	WP_057753982.1	WP_003688938.1	WP_011254249.1	WP_002832106.1	WP_057885518.1	WP_003700485.1	WP_003682773.1	WP_003666632.1	WP_011374547.1	WP_041817859.1	WP_010580860.1	WP_056939685.1	WP_035453759.1	WP_035177326.1	WP_002815591.1	WP_057735579.1	WP_057896174.1	WP_010488729.1	WP_013727707.1	WP_003647084.1	WP_057739277.1	WP_025005086.1	WP_003647084.1	WP_003641475.1	WP_003565106.1	WP_054644552.1	WP_021742864.1	WP_003678305.1
161	5'-Methylthioadenosine/S-adenosylhomocysteine nucleosidase	WP_002879084.1	WP_002879084.1	WP_002879084.1	WP_003628079.1	WP_057757398.1	WP_003689842.1	WP_003546859.1	WP_002830470.1	WP_057885759.1	WP_003701713.1	WP_003682069.1	WP_003666833.1	WP_011374766.1	WP_014082227.1	WP_010580002.1	WP_013437661.1	WP_035451633.1	WP_035178208.1	WP_002815334.1	WP_057736056.1	WP_057896587.1	WP_005685642.1	WP_020281908.1	WP_003647135.1	WP_057739331.1	WP_003628079.1	WP_004894315.1	WP_003639022.1	WP_003565267.1	WP_004271112.1	WP_011668063.1	WP_004562567.1
162	NAD(+) synthase	WP_011543623.1	WP_002878710.1	WP_003612814.1	WP_003625577.1	WP_057753530.1	WP_003687233.1	WP_003548882.1	WP_002830170.1	WP_057885666.1	WP_035149573.1	WP_035431198.1	WP_003667195.1	WP_011375340.1	WP_056958004.1	WP_010581522.1	WP_013437076.1	WP_035452008.1	WP_035179031.1	WP_002815372.1	WP_057736693.1	WP_057895244.1	WP_010490965.1	WP_056982682.1	WP_003647896.1	WP_057739166.1	WP_025005720.1	WP_004895988.1	WP_003642031.1	WP_057718472.1	WP_056967123.1	WP_021740990.1	WP_010009358.1
163	Co-chaperone GroES	WP_002879120.1	WP_002879120.1	WP_002879120.1	WP_003627650.1	WP_057757538.1	WP_003690358.1	WP_057729555.1	WP_002831982.1	WP_057885733.1	WP_003700197.1	WP_003682114.1	WP_003666776.1	WP_011374481.1	WP_056957540.1	WP_056970463.1	WP_056939662.1	WP_035451576.1	WP_035178302.1	WP_031295652.1	WP_057736029.1	WP_057896612.1	WP_010488635.1	WP_056982131.1	WP_003647111.1	WP_057739305.1	WP_025005043.1	WP_004894261.1	WP_003640847.1	WP_003594381.1	WP_039099553.1	WP_011668165.1	WP_010009712.1
164	Phenylalanine--tRNA ligase subunit alpha	WP_003617480.1	WP_003617480.1	WP_003617480.1	WP_003627648.1	WP_057757534.1	WP_003690362.1	WP_011254262.1	WP_002831979.1	WP_057885735.1	WP_003700199.1	WP_003682112.1	WP_003668310.1	WP_011374483.1	WP_041818121.1	WP_026049469.1	WP_056939660.1	WP_035451580.1	WP_035178299.1	WP_004164292.1	WP_057736031.1	WP_057896610.1	WP_044112511.1	WP_054769238.1	WP_003647113.1	WP_057739307.1	WP_025005041.1	WP_004894273.1	WP_003640845.1	WP_024109455.1	WP_054644291.1	WP_011668108.1	WP_003677504.1
165	PF06949 family protein	WP_011543776.1	WP_025895132.1	WP_003617466.1	WP_023193044.1	WP_057757558.1	WP_010077849.1	WP_011254257.1	WP_002830515.1	WP_057886920.1	WP_034990383.1	WP_003682126.1	WP_003668317.1	WP_011374457.1	WP_056957546.1	WP_010580154.1	WP_056939668.1	WP_035451562.1	WP_035178308.1	WP_021210418.1	WP_057736021.1	WP_057896619.1	WP_010488658.1	WP_056982120.1	WP_003647104.1	WP_057739296.1	WP_025005049.1	WP_004894246.1	WP_003640855.1	WP_003565166.1	WP_056965897.1	WP_021741793.1	WP_003677490.1
166	tRNA (adenosine(37)-N6)-threonylcarbamoyltransferase complex transferase subunit TsaD	WP_041806766.1	WP_052933617.1	WP_016396341.1	WP_003627660.1	WP_057757555.1	WP_003690345.1	WP_003546805.1	WP_002830513.1	WP_057886921.1	WP_003710313.1	WP_003682124.1	WP_003666768.1	WP_011374458.1	WP_056957545.1	WP_010580153.1	WP_056939667.1	WP_035451565.1	WP_035178307.1	WP_002815192.1	WP_057736022.1	WP_057896618.1	WP_010488656.1	WP_056982121.1	WP_011678911.1	WP_057739297.1	WP_056945453.1	WP_004894248.1	WP_003640854.1	WP_003570127.1	WP_004270698.1	WP_035464556.1	WP_003677492.1
167	Membrane protein insertase YidC	WP_011543779.1	WP_025895128.1	WP_003617473.1	WP_003627654.1	WP_057757549.1	WP_003690351.1	WP_003546811.1	WP_002831986.1	WP_057886924.1	WP_003700445.1	WP_014562260.1	WP_003668314.1	WP_016264915.1	WP_056957543.1	WP_010580150.1	WP_056939664.1	WP_057002283.1	WP_035178305.1	WP_002815189.1	WP_057736025.1	WP_057896616.1	WP_010488650.1	WP_056982123.1	WP_003654359.1	WP_057739300.1	WP_025005046.1	WP_004894253.1	WP_003640851.1	WP_003570132.1	WP_004270696.1	WP_021741790.1	WP_003677496.1
168	Methionine--tRNA ligase	WP_003619230.1	WP_002879079.1	WP_003617518.1	WP_003627948.1	WP_057757390.1	WP_003689860.1	WP_003546862.1	WP_002830466.1	WP_057885763.1	WP_003700007.1	WP_003682059.1	WP_003666836.1	WP_056946674.1	WP_014082224.1	WP_056970606.1	WP_014565740.1	WP_057002270.1	WP_035178201.1	WP_014324446.1	WP_057738303.1	WP_057896582.1	WP_010488554.1	WP_054769507.1	WP_003648636.1	WP_057739334.1	WP_025005019.1	WP_004894320.1	WP_003640798.1	WP_003565275.1	WP_039099648.1	WP_024526778.1	WP_004562580.1
169	ATP-dependent Clp protease proteolytic subunit	WP_011543781.1	WP_003617482.1	WP_003617482.1	WP_003627645.1	WP_057757530.1	WP_003690366.1	WP_003546822.1	WP_002830502.1	WP_057885737.1	WP_003700201.1	WP_003682111.1	WP_011953428.1	WP_011374499.1	WP_014082255.1	WP_010580143.1	WP_013437640.1	WP_035451586.1	WP_035178293.1	WP_004164307.1	WP_057736033.1	WP_057896608.1	WP_010488627.1	WP_054769237.1	WP_003647115.1	WP_057739308.1	WP_025005039.1	WP_004894277.1	WP_003640843.1	WP_003574915.1	WP_056966094.1	WP_011668106.1	WP_003677507.1
170	Phospho-N-acetylmuramoyl-pentapeptide-transferase	WP_003620942.1	WP_003617022.1	WP_003617022.1	WP_003626901.1	WP_057754177.1	WP_003688512.1	WP_011254176.1	WP_004166075.1	WP_057886511.1	WP_004563759.1	WP_003681638.1	WP_003668754.1	WP_056947437.1	WP_056957943.1	WP_010580186.1	WP_056939931.1	WP_035455156.1	WP_035179200.1	WP_002815331.1	WP_057737558.1	WP_057896903.1	WP_010489141.1	WP_056983215.1	WP_003646853.1	WP_057738617.1	WP_025005412.1	WP_004893490.1	WP_003641343.1	WP_011674373.1	WP_056966643.1	WP_011668330.1	WP_010010820.1
171	GTPase ObgE	WP_003620937.1	WP_025895536.1	WP_003617020.1	WP_003633051.1	WP_057754183.1	WP_003688515.1	WP_003546283.1	WP_002832217.1	WP_057886509.1	WP_003702422.1	WP_004562976.1	WP_003668759.1	WP_011375243.1	WP_056957939.1	WP_010580188.1	WP_013437359.1	WP_035455158.1	WP_035179206.1	WP_025268372.1	WP_057737562.1	WP_057896905.1	WP_010489145.1	WP_054769018.1	WP_025012222.1	WP_057738621.1	WP_025005411.1	WP_004897863.1	WP_003641341.1	WP_003564470.1	WP_004270869.1	WP_021742729.1	WP_010010822.1
172	F0F1 ATP synthase subunit delta	WP_002876576.1	WP_016396732.1	WP_016396732.1	WP_003627751.1	WP_057757373.1	WP_029327329.1	WP_003549194.1	WP_002832058.1	WP_057886332.1	WP_003706616.1	WP_003682834.1	WP_003666689.1	WP_011374099.1	WP_056957462.1	WP_010579480.1	WP_013641531.1	WP_035452709.1	WP_035177246.1	WP_011679384.1	WP_057735718.1	WP_057896092.1	WP_010493750.1	WP_054768999.1	WP_003647715.1	WP_057739046.1	WP_025005180.1	WP_004895671.1	WP_003641525.1	WP_011674279.1	WP_004265101.1	WP_011667956.1	WP_003678637.1
173	Holliday junction DNA helicase RuvA	WP_011544113.1	WP_002876575.1	WP_002876575.1	WP_003627752.1	WP_057757375.1	WP_003688224.1	WP_003549192.1	WP_002832059.1	WP_057886333.1	WP_003700533.1	WP_003682831.1	WP_003666687.1	WP_011374098.1	WP_041817848.1	WP_010579481.1	WP_056940156.1	WP_035452711.1	WP_035177249.1	WP_004164518.1	WP_057735720.1	WP_057896091.1	WP_010493748.1	WP_056982537.1	WP_003647716.1	WP_057739047.1	WP_025005181.1	WP_004895672.1	WP_003641524.1	WP_003564009.1	WP_004265055.1	WP_011667957.1	WP_003678639.1
174	Peptide chain release factor N(5)-glutamine methyltransferase	WP_003622146.1	WP_002879419.1	WP_003616393.1	WP_003624921.1	WP_057756668.1	WP_010078020.1	WP_003549415.1	WP_004166410.1	WP_057884907.1	WP_035150291.1	WP_003682287.1	WP_003665222.1	WP_049762132.1	WP_056957833.1	WP_050999224.1	WP_013438815.1	WP_035451861.1	WP_035179867.1	WP_002816120.1	WP_057736276.1	WP_057895600.1	WP_010490329.1	WP_056981392.1	WP_003648143.1	WP_057738875.1	WP_035434492.1	WP_004896344.1	WP_015379592.1	WP_011675077.1	WP_052202651.1	WP_021741378.1	WP_003677383.1
175	Translation initiation factor IF-1	WP_003622144.1	WP_025895690.1	WP_002879420.1	WP_003624919.1	WP_057756283.1	WP_010078019.1	WP_003549413.1	WP_002829328.1	WP_057884906.1	WP_003701410.1	WP_003682289.1	WP_003669484.1	WP_011375565.1	WP_014082552.1	WP_010581275.1	WP_013438816.1	WP_035451862.1	WP_035179868.1	WP_002816119.1	WP_057736277.1	WP_057895599.1	WP_010490327.1	WP_056981390.1	WP_003648142.1	WP_057738873.1	WP_025006194.1	WP_004896343.1	WP_003640224.1	WP_012492235.1	WP_004265793.1	WP_011668978.1	WP_003677385.1
176	N-acetylglucosamine transferase	WP_003618565.1	WP_025895388.1	WP_003615448.1	WP_003627532.1	WP_057754517.1	WP_003690080.1	WP_003547840.1	WP_002831527.1	WP_057885900.1	WP_003699812.1	WP_003685229.1	WP_003668200.1	WP_011374965.1	WP_056957864.1	WP_010580908.1	WP_056940204.1	WP_035455011.1	WP_035177179.1	WP_002814696.1	WP_057736159.1	WP_057896245.1	WP_010488071.1	WP_056982582.1	WP_003647492.1	WP_057740184.1	WP_025005927.1	WP_004895272.1	WP_025015626.1	WP_011674543.1	WP_056966576.1	WP_021741156.1	WP_010010067.1
177	Ribonuclease J	WP_003619905.1	WP_003613864.1	WP_003613864.1	WP_003626578.1	WP_057755319.1	WP_003690186.1	WP_003547036.1	WP_002830354.1	WP_057885931.1	WP_003700152.1	WP_003681786.1	WP_011953438.1	WP_035146288.1	WP_056957763.1	WP_056970406.1	WP_056939343.1	WP_035455261.1	WP_035177553.1	WP_002815041.1	WP_057736124.1	WP_057896280.1	WP_010488165.1	WP_056982621.1	WP_003647439.1	WP_057739777.1	WP_025005814.1	WP_004895131.1	WP_003640695.1	WP_003565699.1	WP_039099315.1	WP_021741188.1	WP_003676950.1
178	30S ribosomal protein S17	WP_003619121.1	WP_025895154.1	WP_003617415.1	WP_003626178.1	WP_057753654.1	WP_003688939.1	WP_003546755.1	WP_004166039.1	WP_057885513.1	WP_035149854.1	WP_003682766.1	WP_003667576.1	WP_011374543.1	WP_056957485.1	WP_010580857.1	WP_056939687.1	WP_035453755.1	WP_035177328.1	WP_002815598.1	WP_057735581.1	WP_057896172.1	WP_010488821.1	WP_056982426.1	WP_003647082.1	WP_057739275.1	WP_025005088.1	WP_004894189.1	WP_003641463.1	WP_057718607.1	WP_035186837.1	WP_035465114.1	WP_010009750.1
179	Elongation factor G	WP_011544302.1	WP_025895811.1	WP_003613278.1	WP_003627363.1	WP_057756186.1	WP_010078086.1	WP_003549701.1	WP_002832535.1	WP_057885026.1	WP_003701080.1	WP_035430870.1	WP_003669667.1	WP_016264319.1	WP_056957735.1	WP_010581417.1	WP_056940187.1	WP_035452204.1	WP_035180669.1	WP_004164767.1	WP_057738612.1	WP_057895810.1	WP_010489838.1	WP_054769595.1	WP_003649944.1	WP_057737432.1	WP_025005908.1	WP_004896525.1	WP_003642430.1	WP_003562946.1	WP_004265828.1	WP_015474339.1	WP_010011359.1
180	Recombination protein RecR	WP_002878734.1	WP_025896119.1	WP_002878734.1	WP_003625567.1	WP_057753595.1	WP_003687199.1	WP_035654242.1	WP_004166805.1	WP_057884959.1	WP_003699680.1	WP_003682401.1	WP_003667176.1	WP_056947764.1	WP_014081697.1	WP_010579936.1	WP_056940454.1	WP_035451919.1	WP_035179015.1	WP_002815607.1	WP_057736659.1	WP_057895226.1	WP_010490913.1	WP_056982658.1	WP_003650736.1	WP_057738347.1	WP_003625567.1	WP_004895998.1	WP_003643815.1	WP_003567794.1	WP_004270272.1	WP_035464008.1	WP_003677229.1
181	NAD(P)H-hydrate dehydratase	WP_003614788.1	WP_025895265.1	WP_003614788.1	WP_003626060.1	WP_057755996.1	WP_003688084.1	WP_011254227.1	WP_002831030.1	WP_057886393.1	WP_003700600.1	WP_003682658.1	WP_003666452.1	WP_056947193.1	WP_014081834.1	WP_010580714.1	WP_056940534.1	WP_035453160.1	WP_035180226.1	WP_002815157.1	WP_057735797.1	WP_057896751.1	WP_010489293.1	WP_056981738.1	WP_003651464.1	WP_057740421.1	WP_025005141.1	WP_004893980.1	WP_003641060.1	WP_011674344.1	WP_056965866.1	WP_021741425.1	WP_003677876.1
182	Ribonuclease J	WP_003623554.1	WP_003617510.1	WP_003617510.1	WP_003627943.1	WP_057757402.1	WP_034541983.1	WP_003546856.1	WP_004165968.1	WP_057886211.1	WP_003700067.1	WP_003682073.1	WP_003668245.1	WP_011374768.1	WP_056957515.1	WP_056970843.1	WP_013437658.1	WP_057002311.1	WP_035178212.1	WP_002815340.1	WP_057736054.1	WP_057896589.1	WP_010488571.1	WP_056982189.1	WP_003647132.1	WP_057739329.1	WP_025005022.1	WP_004894310.1	WP_003640804.1	WP_003579020.1	WP_004270758.1	WP_021741128.1	WP_010009677.1
183	Ribosome maturation factor RimP	WP_011543793.1	WP_025896069.1	WP_003617514.1	WP_003627946.1	WP_057757395.1	WP_003689856.1	WP_003546860.1	WP_002831951.1	WP_057885761.1	WP_003700005.1	WP_035430804.1	WP_003668244.1	WP_056946680.1	WP_056957513.1	WP_010581129.1	WP_056940314.1	WP_035451640.1	WP_035178206.1	WP_004164417.1	WP_057738307.1	WP_057896584.1	WP_010488557.1	WP_056982191.1	WP_003651723.1	WP_057739332.1	WP_025005021.1	WP_004894317.1	WP_003640800.1	WP_003565271.1	WP_056966011.1	WP_021741131.1	WP_004562571.1
184	50S ribosomal protein L18	WP_003620766.1	WP_002878693.1	WP_002878693.1	WP_003625728.1	WP_057753511.1	WP_003687273.1	WP_003548978.1	WP_002829728.1	WP_057885683.1	WP_003699599.1	WP_003684008.1	WP_003665599.1	WP_004270647.1	WP_041817614.1	WP_010579916.1	WP_013437106.1	WP_035452033.1	WP_035179048.1	WP_004164650.1	WP_057736750.1	WP_057895261.1	WP_010490989.1	WP_054769104.1	WP_003647850.1	WP_057739153.1	WP_014918203.1	WP_004895935.1	WP_003637671.1	WP_003567687.1	WP_004270647.1	WP_011667279.1	WP_003677625.1
185	Peptide deformylase	WP_003618179.1	WP_002879245.1	WP_003614912.1	WP_003627108.1	WP_057757752.1	WP_010077877.1	WP_021874135.1	WP_002831396.1	WP_057886858.1	WP_003699809.1	WP_003683729.1	WP_003664093.1	WP_056947258.1	WP_056957613.1	WP_010579823.1	WP_056939743.1	WP_035452382.1	WP_035178541.1	WP_002815757.1	WP_057735949.1	WP_057896685.1	WP_010487907.1	WP_054768962.1	WP_003646925.1	WP_057740028.1	WP_025005324.1	WP_004893718.1	WP_003640295.1	WP_011674574.1	WP_004265358.1	WP_011667787.1	WP_003680172.1
186	Recombinase RarA	WP_011543774.1	WP_025895137.1	WP_003617460.1	WP_003627666.1	WP_057757568.1	WP_003690125.1	WP_003546797.1	WP_002831989.1	WP_057886917.1	WP_003700452.1	WP_012390998.1	WP_003668324.1	WP_011374454.1	WP_056957548.1	WP_010580157.1	WP_013437625.1	WP_035451558.1	WP_035178312.1	WP_002815198.1	WP_057736018.1	WP_057896622.1	WP_010488663.1	WP_056982117.1	WP_003647101.1	WP_057739294.1	WP_025005052.1	WP_004894241.1	WP_003640858.1	WP_003565159.1	WP_056965903.1	WP_035464568.1	WP_003677485.1
187	50S ribosomal protein L2	WP_003619171.1	WP_025895135.1	WP_003617462.1	WP_003627665.1	WP_057757565.1	WP_010077851.1	WP_003546799.1	WP_002831988.1	WP_057886918.1	WP_003700451.1	WP_003682130.1	WP_003668321.1	WP_035146272.1	WP_014082269.1	WP_010580156.1	WP_056939670.1	WP_035451560.1	WP_056984308.1	WP_002815196.1	WP_057736019.1	WP_057896621.1	WP_010488661.1	WP_056982118.1	WP_003647102.1	WP_057739833.1	WP_025005051.1	WP_004894244.1	WP_003640857.1	WP_003570121.1	WP_056965901.1	WP_021741795.1	WP_010009729.1
188	Excinuclease ABC subunit B	WP_011543802.1	WP_003617592.1	WP_003617592.1	WP_003626551.1	WP_057754838.1	WP_010077868.1	WP_011254297.1	WP_002831941.1	WP_057886864.1	WP_003700515.1	WP_003682046.1	WP_003668233.1	WP_011374746.1	WP_056957507.1	WP_010580777.1	WP_056939352.1	WP_035451657.1	WP_035178185.1	WP_004164562.1	WP_057735957.1	WP_057896875.1	WP_010488499.1	WP_056982207.1	WP_003647426.1	WP_057739408.1	WP_025005822.1	WP_004894451.1	WP_003644566.1	WP_003565302.1	WP_054644650.1	WP_011668053.1	WP_003679956.1
189	Septation ring formation regulator EzrA	WP_003619893.1	WP_052933634.1	WP_003613854.1	WP_003626760.1	WP_057757202.1	WP_010077735.1	WP_003546460.1	WP_036671219.1	WP_057885879.1	WP_003699832.1	WP_021349108.1	WP_003668203.1	WP_056948080.1	WP_014082120.1	WP_010579707.1	WP_056939451.1	WP_057002874.1	WP_056983622.1	WP_002814659.1	WP_057736178.1	WP_057896225.1	WP_010487659.1	WP_056982575.1	WP_003646950.1	WP_057736627.1	WP_025005473.1	WP_004893785.1	WP_003640749.1	WP_003594933.1	WP_056966587.1	WP_035464246.1	WP_010010102.1
190	NAD(+) kinase	WP_003619442.1	WP_002877245.1	WP_003616788.1	WP_020829416.1	WP_057753856.1	WP_003689292.1	WP_003548925.1	WP_002829982.1	WP_057886665.1	WP_035150170.1	WP_015639502.1	WP_011953557.1	WP_011373850.1	WP_049777579.1	WP_010579439.1	WP_056940400.1	WP_035455664.1	WP_035179497.1	WP_004164381.1	WP_057736508.1	WP_057895389.1	WP_010491447.1	WP_056982442.1	WP_003650766.1	WP_057738951.1	WP_056945559.1	WP_004895967.1	WP_003641153.1	WP_057718526.1	WP_054644708.1	WP_024526519.1	WP_010011875.1
191	ATP synthase F0F1 subunit B	WP_011544225.1	WP_025895579.1	WP_003612148.1	WP_023192120.1	WP_057753858.1	WP_003689294.1	WP_003550009.1	WP_002829991.1	WP_057886618.1	WP_003701152.1	WP_015639506.1	WP_003669003.1	WP_056948607.1	WP_056957710.1	WP_010579440.1	WP_056939842.1	WP_057002562.1	WP_035179500.1	WP_002815638.1	WP_057736507.1	WP_057895390.1	WP_010491450.1	WP_056982440.1	WP_003646760.1	WP_057738953.1	WP_025006007.1	WP_004896591.1	WP_003641152.1	WP_003566294.1	WP_056966909.1	WP_024526517.1	WP_003678667.1
192	1-Acyl-sn-glycerol-3-phosphate acyltransferase	WP_011544165.1	WP_052933742.1	WP_003615856.1	WP_003625858.1	WP_057755575.1	WP_003688910.1	WP_011254121.1	WP_036671297.1	WP_057885106.1	WP_003700690.1	WP_004563338.1	WP_003667334.1	WP_011375374.1	WP_056958132.1	WP_010581466.1	WP_056939975.1	WP_052004661.1	WP_035180465.1	WP_002816156.1	WP_057735882.1	WP_057896829.1	WP_010492255.1	WP_054769178.1	WP_003647794.1	WP_057739105.1	WP_025005238.1	WP_004895781.1	WP_003640928.1	WP_003567256.1	WP_004265089.1	WP_021741478.1	WP_003679328.1
193	Molecular chaperone Hsp33	WP_011544106.1	WP_044880556.1	WP_003615700.1	WP_003627734.1	WP_057757312.1	WP_003691394.1	WP_003549221.1	WP_036671249.1	WP_057884786.1	WP_003701520.1	WP_003686077.1	WP_003666729.1	WP_011374140.1	WP_014082134.1	WP_010581097.1	WP_056940647.1	WP_035456264.1	WP_056983623.1	WP_002814832.1	WP_057737349.1	WP_057897023.1	WP_010493817.1	WP_054768990.1	WP_003647699.1	WP_057739028.1	WP_025005167.1	WP_004895653.1	WP_003641560.1	WP_003574160.1	WP_052202757.1	WP_042750156.1	WP_010011652.1
194	Transcriptional regulator	WP_011544078.1	WP_002879238.1	WP_035182745.1	WP_003627114.1	WP_057757771.1	WP_010077884.1	WP_003548317.1	WP_004165681.1	WP_057886854.1	WP_003699798.1	WP_003683713.1	WP_003668483.1	WP_011375087.1	WP_041817706.1	WP_010579829.1	WP_056939747.1	WP_035452375.1	WP_035178535.1	WP_002815765.1	WP_057735943.1	WP_057896691.1	WP_010487893.1	WP_056981248.1	WP_003646920.1	WP_057740014.1	WP_056945534.1	WP_004893702.1	WP_003640288.1	WP_003575406.1	WP_039099013.1	WP_021741707.1	WP_003679313.1
195	Molecular chaperone DnaK	WP_003623298.1	WP_002879240.1	WP_003615621.1	WP_003627112.1	WP_057757958.1	WP_010077881.1	WP_003548313.1	WP_004165682.1	WP_057886932.1	WP_003699803.1	WP_003683720.1	WP_003668481.1	WP_011375084.1	WP_056957616.1	WP_040524690.1	WP_056939745.1	WP_035452377.1	WP_035178537.1	WP_002815762.1	WP_057735945.1	WP_057896689.1	WP_010487899.1	WP_056981255.1	WP_003646922.1	WP_057740019.1	WP_056945533.1	WP_004893709.1	WP_003640291.1	WP_011674577.1	WP_056966063.1	WP_021741709.1	WP_010011017.1
196	30S ribosomal protein S3	WP_002879243.1	WP_002879243.1	WP_002879243.1	WP_003627111.1	WP_057757761.1	WP_010077880.1	WP_003548311.1	WP_002831393.1	WP_057886856.1	WP_003699805.1	WP_003683721.1	WP_003668479.1	WP_011375083.1	WP_014081908.1	WP_010579825.1	WP_013438398.1	WP_035452471.1	WP_035178538.1	WP_002815761.1	WP_057735946.1	WP_057896688.1	WP_010487900.1	WP_054768960.1	WP_003646923.1	WP_057740022.1	WP_025005322.1	WP_004897785.1	WP_003640292.1	WP_011674576.1	WP_004265185.1	WP_021741710.1	WP_010011018.1
197	Cell division protein FtsA	WP_011544076.1	WP_052933715.1	WP_003615619.1	WP_003627109.1	WP_057757755.1	WP_010077878.1	WP_003548309.1	WP_004165684.1	WP_057886857.1	WP_003709850.1	WP_003683726.1	WP_003668476.1	WP_011375081.1	WP_056957614.1	WP_010579824.1	WP_056939744.1	WP_035452381.1	WP_056984128.1	WP_002815759.1	WP_057735948.1	WP_057896686.1	WP_010487905.1	WP_056981257.1	WP_003646924.1	WP_057740026.1	WP_025005323.1	WP_004893716.1	WP_003640294.1	WP_011674575.1	WP_056966061.1	WP_021741712.1	WP_003679309.1
198	Phenylalanine--tRNA ligase subunit beta	WP_011543737.1	WP_025895263.1	WP_003617311.1	WP_003626058.1	WP_057755998.1	WP_003688086.1	WP_003546612.1	WP_002831140.1	WP_057886394.1	WP_035149930.1	WP_004563264.1	WP_003676241.1	WP_016265406.1	WP_056958207.1	WP_010580715.1	WP_013641676.1	WP_035453272.1	WP_035180227.1	WP_002815158.1	WP_057735798.1	WP_057896752.1	WP_010489295.1	WP_056981736.1	WP_003651462.1	WP_057740418.1	WP_025005142.1	WP_004897693.1	WP_015825217.1	WP_003564334.1	WP_054644048.1	WP_021741426.1	WP_010009420.1
199	F0F1 ATP synthase subunit C	WP_011544098.1	WP_025896340.1	WP_003615676.1	WP_003627254.1	WP_057753706.1	WP_003690427.1	WP_052127385.1	WP_004165589.1	WP_057886797.1	WP_003699722.1	WP_003683642.1	WP_003668543.1	WP_011375122.1	WP_056957872.1	WP_010580078.1	WP_013438494.1	WP_035456012.1	WP_035177456.1	WP_002815254.1	WP_057738007.1	WP_057896036.1	WP_010489542.1	WP_056981158.1	WP_003647686.1	WP_057739921.1	WP_025005517.1	WP_004895622.1	WP_003643177.1	WP_003569460.1	WP_056967070.1	WP_024525378.1	WP_010010955.1
200	Isoprenyl transferase	WP_011543731.1	WP_025895250.1	WP_003617290.1	WP_003626033.1	WP_057757209.1	WP_003688770.1	WP_003546596.1	WP_036671435.1	WP_057886410.1	WP_003700622.1	WP_003682621.1	WP_003667466.1	WP_011374236.1	WP_056958225.1	WP_056970444.1	WP_056939503.1	WP_035455946.1	WP_035180853.1	WP_004164720.1	WP_057735812.1	WP_057896765.1	WP_010489366.1	WP_056981114.1	WP_003647008.1	WP_057736887.1	WP_025005150.1	WP_004893933.1	WP_003641038.1	WP_003564251.1	WP_004265894.1	WP_011667430.1	WP_003678995.1
201	Aspartyl-tRNA(Asn) amidotransferase subunit B Glutamyl-tRNA(Gln) amidotransferase subunit B	WP_003618620.1	WP_025896227.1	WP_003615406.1	WP_003627506.1	WP_057755456.1	WP_003690165.1	WP_003547791.1	WP_002831561.1	WP_057885922.1	WP_003699915.1	WP_003681901.1	WP_003668169.1	WP_016265325.1	WP_056957852.1	WP_010581044.1	WP_056940216.1	WP_057002236.1	WP_053359448.1	WP_002815009.1	WP_057736137.1	WP_057896267.1	WP_010488123.1	WP_056982607.1	WP_003647472.1	WP_057740225.1	WP_056945434.1	WP_004895247.1	WP_003640711.1	WP_003594633.1	WP_039098750.1	WP_011668004.1	WP_003676989.1
202	DNA-binding protein	WP_041806553.1	WP_025895378.1	WP_003615408.1	WP_003627507.1	WP_057755458.1	WP_003690163.1	WP_003547792.1	WP_004165818.1	WP_057886217.1	WP_014568279.1	WP_003681903.1	WP_003668171.1	WP_056947982.1	WP_056957853.1	WP_010581045.1	WP_056940215.1	WP_035455297.1	WP_035177135.1	WP_002815011.1	WP_057736204.1	WP_057896266.1	WP_010488121.1	WP_054768974.1	WP_003647473.1	WP_057740224.1	WP_025005945.1	WP_004895248.1	WP_015380444.1	WP_003565749.1	WP_054644700.1	WP_021741174.1	WP_003676992.1
203	Cell wall metabolism sensor histidine kinase VicK	WP_002876914.1	WP_002876914.1	WP_002876914.1	WP_003632304.1	WP_057757931.1	WP_003688101.1	WP_011254157.1	WP_002829910.1	WP_057886401.1	WP_003700607.1	WP_004563267.1	WP_003667480.1	WP_056947376.1	WP_056958213.1	WP_010580722.1	WP_013437272.1	WP_035453145.1	WP_035180237.1	WP_031296004.1	WP_057735804.1	WP_057896758.1	WP_010489332.1	WP_013728113.1	WP_003647016.1	WP_025085070.1	WP_003632304.1	WP_004897700.1	WP_003641050.1	WP_011674338.1	WP_004265318.1	WP_011667442.1	WP_003679711.1
204	Pur operon repressor	WP_011543462.1	WP_025895696.1	WP_003616387.1	WP_003624909.1	WP_057756670.1	WP_010078012.1	WP_003549374.1	WP_002830765.1	WP_057884901.1	WP_003701420.1	WP_003682301.1	WP_035152443.1	WP_049762101.1	WP_056957828.1	WP_010581281.1	WP_056940285.1	WP_057002480.1	WP_053359614.1	WP_002816097.1	WP_057736283.1	WP_057895593.1	WP_010490306.1	WP_056981381.1	WP_003648137.1	WP_057738865.1	WP_056945597.1	WP_004896334.1	WP_003641632.1	WP_011673927.1	WP_039098095.1	WP_021741384.1	WP_056943259.1
205	30S ribosomal protein S15	WP_003619167.1	WP_025895138.1	WP_003617458.1	WP_003627667.1	WP_057757571.1	WP_003690123.1	WP_003546795.1	WP_002830519.1	WP_057886916.1	WP_003700453.1	WP_003682135.1	WP_003666758.1	WP_035146274.1	WP_014082271.1	WP_010580158.1	WP_056939671.1	WP_035451557.1	WP_035178313.1	WP_002815199.1	WP_057736017.1	WP_057896623.1	WP_010488664.1	WP_056982215.1	WP_003657218.1	WP_057739293.1	WP_025005053.1	WP_011161841.1	WP_003640859.1	WP_003594376.1	WP_056965906.1	WP_011668177.1	WP_003677484.1
206	ADP-ribose pyrophosphatase	WP_003619159.1	WP_025895141.1	WP_003617449.1	WP_012211697.1	WP_057757581.1	WP_003689812.1	WP_003546789.1	WP_002830522.1	WP_057886912.1	WP_003707544.1	WP_003682143.1	WP_003668328.1	WP_016264907.1	WP_056957551.1	WP_010580162.1	WP_056939674.1	WP_035451553.1	WP_035178315.1	WP_002815202.1	WP_057736013.1	WP_057896627.1	WP_010488671.1	WP_056982114.1	WP_003647098.1	WP_057739290.1	WP_025005056.1	WP_034525196.1	WP_003640862.1	WP_011674449.1	WP_004270706.1	WP_021741799.1	WP_003677480.1
207	F0F1 ATP synthase subunit beta	WP_011543626.1	WP_002878695.1	WP_003616898.1	WP_003625589.1	WP_057753518.1	WP_003687266.1	WP_011254085.1	WP_004166172.1	WP_057885679.1	WP_003699606.1	WP_003684004.1	WP_003667210.1	WP_011375321.1	WP_056957994.1	WP_010579920.1	WP_056940394.1	WP_035452027.1	WP_035179046.1	WP_004164565.1	WP_057736743.1	WP_057895257.1	WP_010490987.1	WP_056982694.1	WP_003647882.1	WP_057739157.1	WP_025005724.1	WP_034525274.1	WP_003642042.1	WP_003567691.1	WP_056966663.1	WP_021740978.1	WP_010009308.1
208	F0F1 ATP synthase subunit epsilon	WP_003620873.1	WP_003616967.1	WP_003616967.1	WP_003625828.1	WP_057756777.1	WP_010078203.1	WP_003549053.1	WP_002832238.1	WP_057886495.1	WP_003701342.1	WP_003681620.1	WP_003664519.1	WP_056947388.1	WP_056957921.1	WP_010580205.1	WP_025014704.1	WP_035452997.1	WP_056983603.1	WP_002815999.1	WP_057737882.1	WP_057896917.1	WP_010492567.1	WP_056983226.1	WP_003647807.1	WP_057738780.1	WP_056945456.1	WP_004895826.1	WP_003644097.1	WP_003596150.1	WP_056966952.1	WP_042516722.1	WP_010011746.1
209	UDP-N-acetylenolpyruvoylglucosamine reductase	WP_003618975.1	WP_025895267.1	WP_002879996.1	WP_003626063.1	WP_057755995.1	WP_003688083.1	WP_003546616.1	WP_004166671.1	WP_057886451.1	WP_003700599.1	WP_003682659.1	WP_003667485.1	WP_056947190.1	WP_014081835.1	WP_050999206.1	WP_056940533.1	WP_057002460.1	WP_035180223.1	WP_002815260.1	WP_057735795.1	WP_057896750.1	WP_010489290.1	WP_054769531.1	WP_003647023.1	WP_057740423.1	WP_025005140.1	WP_004893981.1	WP_003643982.1	WP_003598193.1	WP_004265209.1	WP_021741424.1	WP_010009422.1
210	GMP synthase (glutamine-hydrolyzing)	WP_011543739.1	WP_052933596.1	WP_003617321.1	WP_057727153.1	WP_057755962.1	WP_010078352.1	WP_003546635.1	WP_002829896.1	WP_057886780.1	WP_003700589.1	WP_003682665.1	WP_003667497.1	WP_016265419.1	WP_056958244.1	WP_010580366.1	WP_056940523.1	WP_035453183.1	WP_053358819.1	WP_002815311.1	WP_057737244.1	WP_057896965.1	WP_010489260.1	WP_054769526.1	WP_003647032.1	WP_057738402.1	WP_025005132.1	WP_004894005.1	WP_003641073.1	WP_003564385.1	WP_004265339.1	WP_035464359.1	WP_003677903.1
211	30S ribosomal protein S6	WP_003614789.1	WP_025895275.1	WP_003614789.1	WP_003633493.1	WP_057755968.1	WP_010078350.1	WP_011254229.1	WP_002829898.1	WP_057886778.1	WP_011476186.1	WP_035430936.1	WP_003666462.1	WP_016265421.1	WP_056958240.1	WP_010580368.1	WP_056940525.1	WP_035453178.1	WP_056983920.1	WP_002815315.1	WP_057737240.1	WP_057896963.1	WP_010489262.1	WP_056981750.1	WP_003647030.1	WP_057738398.1	WP_025005134.1	WP_034525045.1	WP_003643987.1	WP_011674352.1	WP_004265257.1	WP_021741417.1	WP_010009436.1
212	DNA-directed RNA polymerase subunit alpha	WP_011543665.1	WP_002878087.1	WP_002878087.1	WP_012211516.1	WP_057754186.1	WP_003688518.1	WP_003546277.1	WP_004166197.1	WP_057886507.1	WP_003701506.1	WP_003681631.1	WP_003668761.1	WP_056947430.1	WP_056957957.1	WP_010580190.1	WP_013641606.1	WP_057002361.1	WP_035179212.1	WP_004164504.1	WP_057737575.1	WP_057896907.1	WP_010489149.1	WP_056983221.1	WP_011678960.1	WP_057738625.1	WP_025005409.1	WP_004893477.1	WP_003641339.1	WP_011674370.1	WP_056966634.1	WP_021742727.1	WP_010010827.1
213	Preprotein translocase subunit YajC	WP_003623795.1	WP_025895499.1	WP_003615724.1	WP_003627757.1	WP_057757383.1	WP_003688250.1	WP_003549176.1	WP_004166021.1	WP_057886336.1	WP_003700537.1	WP_003682825.1	WP_011953422.1	WP_011374094.1	WP_056957464.1	WP_010579484.1	WP_056940158.1	WP_057002793.1	WP_035177257.1	WP_002815337.1	WP_057735723.1	WP_057896088.1	WP_010493717.1	WP_056982533.1	WP_003652293.1	WP_057739049.1	WP_025005183.1	WP_004895674.1	WP_003641520.1	WP_011674278.1	WP_004265041.1	WP_011667960.1	WP_003678647.1
214	50S ribosomal protein L10	WP_011544126.1	WP_025895514.1	WP_003615752.1	WP_003625921.1	WP_057754767.1	WP_010077664.1	WP_003549117.1	WP_002832331.1	WP_057885082.1	WP_003700662.1	WP_004562766.1	WP_003667385.1	WP_025016439.1	WP_056958084.1	WP_010581438.1	WP_013641510.1	WP_035452793.1	WP_035179381.1	WP_002815925.1	WP_057735855.1	WP_057896803.1	WP_010492027.1	WP_056982959.1	WP_003647755.1	WP_057739083.1	WP_056945459.1	WP_004895732.1	WP_003640966.1	WP_003588621.1	WP_054644210.1	WP_021741459.1	WP_050781689.1
215	23S rRNA (uracil(1939)-C(5))-methyltransferase RlmD	WP_003621971.1	WP_025895515.1	WP_003615753.1	WP_003631536.1	WP_057754761.1	WP_010077662.1	WP_011254134.1	WP_004166122.1	WP_057885084.1	WP_003700663.1	WP_004562764.1	WP_003667383.1	WP_025016438.1	WP_056958088.1	WP_034995140.1	WP_056939954.1	WP_035452799.1	WP_035179377.1	WP_002815927.1	WP_057735857.1	WP_057896805.1	WP_010492030.1	WP_054769193.1	WP_003655933.1	WP_057739085.1	WP_025005214.1	WP_034525264.1	WP_016510978.1	WP_003580656.1	WP_054644227.1	WP_035464364.1	WP_010009518.1
216	30S ribosomal protein S7	WP_003623839.1	WP_052933517.1	WP_003616260.1	WP_035504291.1	WP_057756215.1	WP_010077981.1	WP_035654217.1	WP_002829395.1	WP_057884889.1	WP_035150320.1	WP_003682312.1	WP_003665258.1	WP_056946877.1	WP_056957823.1	WP_010580729.1	WP_056940247.1	WP_035455396.1	WP_053359620.1	WP_036093521.1	WP_057736298.1	WP_057895682.1	WP_010490516.1	WP_056981367.1	WP_003649680.1	WP_057737234.1	WP_025005630.1	WP_034525359.1	WP_003641656.1	WP_003568194.1	WP_056966149.1	WP_021741329.1	WP_010010475.1
217	Uracil phosphoribosyltransferase	WP_003619546.1	WP_025895506.1	WP_003615736.1	WP_003627769.1	WP_057754801.1	WP_003688842.1	WP_003549158.1	WP_002829959.1	WP_057886437.1	WP_003700648.1	WP_003682571.1	WP_003667426.1	WP_035146245.1	WP_014081801.1	WP_010580289.1	WP_013437227.1	WP_035452757.1	WP_035179405.1	WP_002815781.1	WP_057735843.1	WP_057896791.1	WP_010491955.1	WP_056982971.1	WP_003647726.1	WP_057739069.1	WP_025005191.1	WP_004895687.1	WP_003640986.1	WP_003567042.1	WP_004265033.1	WP_011667388.1	WP_003678487.1
218	Ribonuclease M5	WP_011544118.1	WP_002876557.1	WP_002876557.1	WP_003627770.1	WP_057754798.1	WP_003688845.1	WP_003549156.1	WP_002829962.1	WP_057886438.1	WP_035149881.1	WP_003682569.1	WP_003666368.1	WP_011374067.1	WP_041817648.1	WP_010580290.1	WP_013437226.1	WP_035452760.1	WP_035179402.1	WP_002815782.1	WP_057735844.1	WP_057896792.1	WP_003567052.1	WP_054769810.1	WP_003647727.1	WP_057739070.1	WP_003627770.1	WP_003647727.1	WP_003640985.1	WP_003567052.1	WP_004265176.1	WP_011667387.1	WP_010010682.1
219	Cysteine desulfurase	WP_003623173.1	WP_025895560.1	WP_003615644.1	WP_012212147.1	WP_057757822.1	WP_003690456.1	WP_003548415.1	WP_002831360.1	WP_057886840.1	WP_003699772.1	WP_003686193.1	WP_003668498.1	WP_056948291.1	WP_056957625.1	WP_010580096.1	WP_013438461.1	WP_035452337.1	WP_035178512.1	WP_004164291.1	WP_057735928.1	WP_057896707.1	WP_010487859.1	WP_054768954.1	WP_011678938.1	WP_057739984.1	WP_025005555.1	WP_004893618.1	WP_003644280.1	WP_003565901.1	WP_039098155.1	WP_021742344.1	WP_003679208.1
